# Supplementary material for: Bacterial, Phytoplankton, and Viral Distributions and Their Biogeochemical Contexts in Meromictic Lake Cadagno Offer Insights into the Proterozoic Ocean Microbial Loop
Source: mBio. 2022 Jun 21;13(4):e00052-22. doi: 10.1128/mbio.00052-22 (PMC9426590; doi:10.1128/mbio.00052-22)
Supplement: TABLE S1 [file mbio.00052-22-s0001.xlsx]

## Sheet: SI_Table1
OTU	Sample	Abundance	depth_m	avg_cells_ml	Kingdom	Phylum	Class	Order	Family	Genus	cells_ml
Otu00001	Cadagno15m-E2	0.352543	15	905000	Bacteria	Proteobacteria	Gammaproteobacteria	Chromatiales	Chromatiaceae	Chromatium	319051
Otu00003	Cadagno7m-E2	0.246875	7	157333	Bacteria	Bacteroidetes	Bacteroidia	Flavobacteriales	bacII	bacII-A	38842
Otu00001	LC-15point5m-E1	0.193299	15.5	585000	Bacteria	Proteobacteria	Gammaproteobacteria	Chromatiales	Chromatiaceae	Chromatium	113080
Otu00006	LC-13m-E1	0.157447	13	95333.3	Bacteria	Cyanobacteria	Oxyphotobacteria	Chloroplast	Chloroplast_fa	Chloroplast_ge	15010
Otu00001	LC-17m-E1	0.153928	17	434667	Bacteria	Proteobacteria	Gammaproteobacteria	Chromatiales	Chromatiaceae	Chromatium	66907
Otu00001	LC-19m-E1	0.153545	19	397000	Bacteria	Proteobacteria	Gammaproteobacteria	Chromatiales	Chromatiaceae	Chromatium	60957
Otu00002	LC-3m-E1	0.122295	3	95666.7	Bacteria	Actinobacteria	Actinobacteria	Frankiales	acI	acI-B	11700
Otu00002	LC-5m-E1	0.11736	5	86666.7	Bacteria	Actinobacteria	Actinobacteria	Frankiales	acI	acI-B	10171
Otu00003	LC-9m-E1	0.11407	9	73000	Bacteria	Bacteroidetes	Bacteroidia	Flavobacteriales	bacII	bacII-A	8327
Otu00006	LC-17m-E1	0.113203	17	434667	Bacteria	Cyanobacteria	Oxyphotobacteria	Chloroplast	Chloroplast_fa	Chloroplast_ge	49206
Otu00008	Cadagno7m-E2	0.110258	7	157333	Bacteria	Cyanobacteria	Oxyphotobacteria	Oxyphotobacteria_unclassified	Oxyphotobacteria_unclassified	Oxyphotobacteria_unclassified	17347
Otu00002	Cadagno7m-E2	0.102846	7	157333	Bacteria	Actinobacteria	Actinobacteria	Frankiales	acI	acI-B	16181
Otu00009	LC-11m-E1	0.100303	11	104333	Bacteria	Verrucomicrobia	Verrucomicrobiae	uncultured	uncultured_fa	uncultured_ge	10465
Otu00002	LC-9m-E1	0.0935495	9	73000	Bacteria	Actinobacteria	Actinobacteria	Frankiales	acI	acI-B	6829
Otu00013	LC-13m-E1	0.0906203	13	95333.3	Bacteria	Proteobacteria	Gammaproteobacteria	Methylococcales	gamI	unclassified	8639
Otu00006	LC-19m-E1	0.0893587	19	397000	Bacteria	Cyanobacteria	Oxyphotobacteria	Chloroplast	Chloroplast_fa	Chloroplast_ge	35475
Otu00003	LC-11m-E1	0.0885292	11	104333	Bacteria	Bacteroidetes	Bacteroidia	Flavobacteriales	bacII	bacII-A	9237
Otu00017	LC-5m-E1	0.0874708	5	86666.7	Bacteria	Verrucomicrobia	Verrucomicrobiae	Pedosphaerales	Pedosphaeraceae	Pedosphaeraceae_ge	7581
Otu00002	LC-11m-E1	0.084119	11	104333	Bacteria	Actinobacteria	Actinobacteria	Frankiales	acI	acI-B	8776
Otu00004	LC-15point5m-E1	0.0804696	15.5	585000	Bacteria	Bacteroidetes	Bacteroidia	Sphingobacteriales	Lentimicrobiaceae	Lentimicrobiaceae_ge	47075
Otu00004	Cadagno15m-E2	0.0749217	15	905000	Bacteria	Bacteroidetes	Bacteroidia	Sphingobacteriales	Lentimicrobiaceae	Lentimicrobiaceae_ge	67804
Otu00008	LC-11m-E1	0.0739227	11	104333	Bacteria	Cyanobacteria	Oxyphotobacteria	Oxyphotobacteria_unclassified	Oxyphotobacteria_unclassified	Oxyphotobacteria_unclassified	7713
Otu00004	LC-19m-E1	0.0686252	19	397000	Bacteria	Bacteroidetes	Bacteroidia	Sphingobacteriales	Lentimicrobiaceae	Lentimicrobiaceae_ge	27244
Otu00004	LC-17m-E1	0.0676386	17	434667	Bacteria	Bacteroidetes	Bacteroidia	Sphingobacteriales	Lentimicrobiaceae	Lentimicrobiaceae_ge	29400
Otu00007	LC-5m-E1	0.0651604	5	86666.7	Bacteria	Actinobacteria	Actinobacteria	Frankiales	acI	acI-A	5647
Otu00007	LC-3m-E1	0.0645887	3	95666.7	Bacteria	Actinobacteria	Actinobacteria	Frankiales	acI	acI-A	6179
Otu00017	LC-9m-E1	0.0638457	9	73000	Bacteria	Verrucomicrobia	Verrucomicrobiae	Pedosphaerales	Pedosphaeraceae	Pedosphaeraceae_ge	4661
Otu00055	LC-11m-E1	0.0608133	11	104333	Bacteria	Cyanobacteria	Oxyphotobacteria	Chloroplast	Chloroplast_fa	Chloroplast_ge	6345
Otu00036	LC-9m-E1	0.0538712	9	73000	Bacteria	Verrucomicrobia	Verrucomicrobiae	uncultured	uncultured_fa	uncultured_ge	3933
Otu00033	LC-13m-E1	0.0519029	13	95333.3	Bacteria	Cyanobacteria	Oxyphotobacteria	Chloroplast	Chloroplast_fa	Chloroplast_ge	4948
Otu00028	LC-9m-E1	0.0518938	9	73000	Bacteria	Armatimonadetes	Armatimonadia	Armatimonadales	Armatimonadaceae	Armatimonas	3788
Otu00015	LC-11m-E1	0.0473397	11	104333	Bacteria	Actinobacteria	Actinobacteria	Frankiales	acI	acI-A	4939
Otu00009	LC-3m-E1	0.0465555	3	95666.7	Bacteria	Verrucomicrobia	Verrucomicrobiae	uncultured	uncultured_fa	uncultured_ge	4454
Otu00006	LC-15point5m-E1	0.0461054	15.5	585000	Bacteria	Cyanobacteria	Oxyphotobacteria	Chloroplast	Chloroplast_fa	Chloroplast_ge	26972
Otu00035	LC-3m-E1	0.0445371	3	95666.7	Bacteria	Proteobacteria	Gammaproteobacteria	Betaproteobacteriales	betII	Pnec	4261
Otu00031	LC-5m-E1	0.0435583	5	86666.7	Bacteria	Actinobacteria	Acidimicrobiia	Microtrichales	acIV	acIV-A	3775
Otu00017	LC-3m-E1	0.0433459	3	95666.7	Bacteria	Verrucomicrobia	Verrucomicrobiae	Pedosphaerales	Pedosphaeraceae	Pedosphaeraceae_ge	4147
Otu00028	LC-5m-E1	0.0430625	5	86666.7	Bacteria	Armatimonadetes	Armatimonadia	Armatimonadales	Armatimonadaceae	Armatimonas	3732
Otu00026	LC-3m-E1	0.0425187	3	95666.7	Bacteria	Proteobacteria	Gammaproteobacteria	Betaproteobacteriales	betIV	betIV-A	4068
Otu00042	LC-11m-E1	0.0413919	11	104333	Bacteria	Cyanobacteria	Oxyphotobacteria	Chloroplast	Chloroplast_fa	Chloroplast_ge	4319
Otu00006	Cadagno15m-E2	0.0413609	15	905000	Bacteria	Cyanobacteria	Oxyphotobacteria	Chloroplast	Chloroplast_fa	Chloroplast_ge	37432
Otu00009	Cadagno7m-E2	0.0410508	7	157333	Bacteria	Verrucomicrobia	Verrucomicrobiae	uncultured	uncultured_fa	uncultured_ge	6459
Otu00012	LC-15point5m-E1	0.0408076	15.5	585000	Bacteria	Firmicutes	Erysipelotrichia	Erysipelotrichales	Erysipelotrichaceae	Erysipelotrichaceae_unclassified	23872
Otu00028	LC-3m-E1	0.0405996	3	95666.7	Bacteria	Armatimonadetes	Armatimonadia	Armatimonadales	Armatimonadaceae	Armatimonas	3884
Otu00014	LC-11m-E1	0.0405422	11	104333	Bacteria	Actinobacteria	Actinobacteria	Frankiales	acI	acI_unclassified	4230
Otu00025	LC-3m-E1	0.0403018	3	95666.7	Bacteria	Actinobacteria	Actinobacteria	Frankiales	acTH1	acTH1-A	3856
Otu00009	LC-5m-E1	0.0402295	5	86666.7	Bacteria	Verrucomicrobia	Verrucomicrobiae	uncultured	uncultured_fa	uncultured_ge	3487
Otu00012	LC-17m-E1	0.0398395	17	434667	Bacteria	Firmicutes	Erysipelotrichia	Erysipelotrichales	Erysipelotrichaceae	Erysipelotrichaceae_unclassified	17317
Otu00025	LC-5m-E1	0.0393796	5	86666.7	Bacteria	Actinobacteria	Actinobacteria	Frankiales	acTH1	acTH1-A	3413
Otu00012	LC-19m-E1	0.0392478	19	397000	Bacteria	Firmicutes	Erysipelotrichia	Erysipelotrichales	Erysipelotrichaceae	Erysipelotrichaceae_unclassified	15581
Otu00012	Cadagno15m-E2	0.0391543	15	905000	Bacteria	Firmicutes	Erysipelotrichia	Erysipelotrichales	Erysipelotrichaceae	Erysipelotrichaceae_unclassified	35435
Otu00026	LC-9m-E1	0.0384041	9	73000	Bacteria	Proteobacteria	Gammaproteobacteria	Betaproteobacteriales	betIV	betIV-A	2803
Otu00002	LC-13m-E1	0.0379383	13	95333.3	Bacteria	Actinobacteria	Actinobacteria	Frankiales	acI	acI-B	3617
Otu00015	Cadagno7m-E2	0.0379369	7	157333	Bacteria	Actinobacteria	Actinobacteria	Frankiales	acI	acI-A	5969
Otu00004	LC-13m-E1	0.0375787	13	95333.3	Bacteria	Bacteroidetes	Bacteroidia	Sphingobacteriales	Lentimicrobiaceae	Lentimicrobiaceae_ge	3582
Otu00023	LC-13m-E1	0.0369793	13	95333.3	Bacteria	Proteobacteria	Gammaproteobacteria	Betaproteobacteriales	betIV	betIV-A	3525
Otu00040	LC-3m-E1	0.0368937	3	95666.7	Bacteria	Proteobacteria	Alphaproteobacteria	SAR11_clade	alfV	alfV-A	3529
Otu00019	LC-11m-E1	0.0364556	11	104333	Bacteria	Bacteroidetes	Bacteroidia	Sphingobacteriales	bacVI	unclassified	3804
Otu00037	LC-13m-E1	0.0360204	13	95333.3	Bacteria	Proteobacteria	Gammaproteobacteria	Methylococcales	Methylomonaceae	uncultured	3434
Otu00015	LC-5m-E1	0.0348467	5	86666.7	Bacteria	Actinobacteria	Actinobacteria	Frankiales	acI	acI-A	3020
Otu00038	LC-9m-E1	0.0335706	9	73000	Bacteria	Proteobacteria	Gammaproteobacteria	Betaproteobacteriales	betI	betI-A	2451
Otu00013	LC-19m-E1	0.0334073	19	397000	Bacteria	Proteobacteria	Gammaproteobacteria	Methylococcales	gamI	unclassified	13263
Otu00022	LC-5m-E1	0.0332885	5	86666.7	Bacteria	Bacteroidetes	Bacteroidia	Chitinophagales	bacI	bacI-A	2885
Otu00014	Cadagno7m-E2	0.0332003	7	157333	Bacteria	Actinobacteria	Actinobacteria	Frankiales	acI	acI_unclassified	5224
Otu00039	Cadagno7m-E2	0.0331126	7	157333	Bacteria	Actinobacteria	Actinobacteria	Micrococcales	Luna1	Luna1-A	5210
Otu00020	LC-15point5m-E1	0.0329324	15.5	585000	Bacteria	Bacteroidetes	Chlorobia	Chlorobiales	Chlorobiaceae	Chlorobium	19265
Otu00005	LC-15point5m-E1	0.0325029	15.5	585000	Bacteria	Proteobacteria	Gammaproteobacteria	Betaproteobacteriales	betI	betI-B	19014
Otu00036	Cadagno7m-E2	0.0324109	7	157333	Bacteria	Verrucomicrobia	Verrucomicrobiae	uncultured	uncultured_fa	uncultured_ge	5099
Otu00007	LC-13m-E1	0.0302068	13	95333.3	Bacteria	Actinobacteria	Actinobacteria	Frankiales	acI	acI-A	2880
Otu00022	LC-9m-E1	0.0301432	9	73000	Bacteria	Bacteroidetes	Bacteroidia	Chitinophagales	bacI	bacI-A	2200
Otu00022	LC-11m-E1	0.0300627	11	104333	Bacteria	Bacteroidetes	Bacteroidia	Chitinophagales	bacI	bacI-A	3137
Otu00015	LC-3m-E1	0.028787	3	95666.7	Bacteria	Actinobacteria	Actinobacteria	Frankiales	acI	acI-A	2754
Otu00035	LC-5m-E1	0.0284014	5	86666.7	Bacteria	Proteobacteria	Gammaproteobacteria	Betaproteobacteriales	betII	Pnec	2461
Otu00007	LC-11m-E1	0.0282015	11	104333	Bacteria	Actinobacteria	Actinobacteria	Frankiales	acI	acI-A	2942
Otu00022	LC-3m-E1	0.0280921	3	95666.7	Bacteria	Bacteroidetes	Bacteroidia	Chitinophagales	bacI	bacI-A	2687
Otu00042	LC-13m-E1	0.0276895	13	95333.3	Bacteria	Cyanobacteria	Oxyphotobacteria	Chloroplast	Chloroplast_fa	Chloroplast_ge	2640
Otu00026	LC-5m-E1	0.0274807	5	86666.7	Bacteria	Proteobacteria	Gammaproteobacteria	Betaproteobacteriales	betIV	betIV-A	2382
Otu00013	LC-17m-E1	0.027445	17	434667	Bacteria	Proteobacteria	Gammaproteobacteria	Methylococcales	gamI	unclassified	11929
Otu00005	LC-13m-E1	0.0273299	13	95333.3	Bacteria	Proteobacteria	Gammaproteobacteria	Betaproteobacteriales	betI	betI-B	2605
Otu00009	LC-9m-E1	0.0272871	9	73000	Bacteria	Verrucomicrobia	Verrucomicrobiae	uncultured	uncultured_fa	uncultured_ge	1992
Otu00013	LC-15point5m-E1	0.027205	15.5	585000	Bacteria	Proteobacteria	Gammaproteobacteria	Methylococcales	gamI	unclassified	15915
Otu00059	Cadagno7m-E2	0.0262708	7	157333	Bacteria	Chloroflexi	SL56_marine_group	SL56_marine_group_or	SL56_marine_group_fa	SL56_marine_group_ge	4133
Otu00020	LC-17m-E1	0.0262645	17	434667	Bacteria	Bacteroidetes	Chlorobia	Chlorobiales	Chlorobiaceae	Chlorobium	11416
Otu00031	LC-9m-E1	0.0262325	9	73000	Bacteria	Actinobacteria	Acidimicrobiia	Microtrichales	acIV	acIV-A	1915
Otu00043	LC-11m-E1	0.0262189	11	104333	Bacteria	Bacteroidetes	Bacteroidia	Flavobacteriales	bacV	unclassified	2736
Otu00031	LC-3m-E1	0.0261399	3	95666.7	Bacteria	Actinobacteria	Acidimicrobiia	Microtrichales	acIV	acIV-A	2501
Otu00007	LC-9m-E1	0.0258371	9	73000	Bacteria	Actinobacteria	Actinobacteria	Frankiales	acI	acI-A	1886
Otu00040	LC-5m-E1	0.02571	5	86666.7	Bacteria	Proteobacteria	Alphaproteobacteria	SAR11_clade	alfV	alfV-A	2228
Otu00019	LC-9m-E1	0.0257052	9	73000	Bacteria	Bacteroidetes	Bacteroidia	Sphingobacteriales	bacVI	unclassified	1876
Otu00012	LC-13m-E1	0.0253521	13	95333.3	Bacteria	Firmicutes	Erysipelotrichia	Erysipelotrichales	Erysipelotrichaceae	Erysipelotrichaceae_unclassified	2417
Otu00020	LC-19m-E1	0.0249387	19	397000	Bacteria	Bacteroidetes	Chlorobia	Chlorobiales	Chlorobiaceae	Chlorobium	9901
Otu00019	Cadagno7m-E2	0.0249112	7	157333	Bacteria	Bacteroidetes	Bacteroidia	Sphingobacteriales	bacVI	unclassified	3919
Otu00008	LC-9m-E1	0.0248264	9	73000	Bacteria	Cyanobacteria	Oxyphotobacteria	Oxyphotobacteria_unclassified	Oxyphotobacteria_unclassified	Oxyphotobacteria_unclassified	1812
Otu00045	LC-9m-E1	0.0248264	9	73000	Bacteria	Bacteroidetes	Bacteroidia	Flavobacteriales	bacV	unclassified	1812
Otu00014	LC-3m-E1	0.0247833	3	95666.7	Bacteria	Actinobacteria	Actinobacteria	Frankiales	acI	acI_unclassified	2371
Otu00032	LC-11m-E1	0.0247623	11	104333	Bacteria	Actinobacteria	Actinobacteria	Frankiales	acI	acI-A	2584
Otu00048	LC-11m-E1	0.0238721	11	104333	Bacteria	Bacteroidetes	Bacteroidia	Sphingobacteriales	bacVI	unclassified	2491
Otu00025	LC-9m-E1	0.0235522	9	73000	Bacteria	Actinobacteria	Actinobacteria	Frankiales	acTH1	acTH1-A	1719
Otu00032	Cadagno7m-E2	0.0233762	7	157333	Bacteria	Actinobacteria	Actinobacteria	Frankiales	acI	acI-A	3678
Otu00014	LC-5m-E1	0.0233019	5	86666.7	Bacteria	Actinobacteria	Actinobacteria	Frankiales	acI	acI_unclassified	2020
Otu00018	LC-19m-E1	0.0231281	19	397000	Bacteria	Bacteroidetes	Bacteroidia	Flavobacteriales	bacII	bacII-A	9182
Otu00018	LC-17m-E1	0.0230774	17	434667	Bacteria	Bacteroidetes	Bacteroidia	Flavobacteriales	bacII	bacII-A	10031
Otu00020	Cadagno15m-E2	0.023041	15	905000	Bacteria	Bacteroidetes	Chlorobia	Chlorobiales	Chlorobiaceae	Chlorobium	20852
Otu00019	LC-5m-E1	0.0229478	5	86666.7	Bacteria	Bacteroidetes	Bacteroidia	Sphingobacteriales	bacVI	unclassified	1989
Otu00014	LC-13m-E1	0.0224153	13	95333.3	Bacteria	Actinobacteria	Actinobacteria	Frankiales	acI	acI_unclassified	2137
Otu00007	Cadagno7m-E2	0.0223674	7	157333	Bacteria	Actinobacteria	Actinobacteria	Frankiales	acI	acI-A	3519
Otu00005	LC-17m-E1	0.0221921	17	434667	Bacteria	Proteobacteria	Gammaproteobacteria	Betaproteobacteriales	betI	betI-B	9646
Otu00019	LC-3m-E1	0.02207	3	95666.7	Bacteria	Bacteroidetes	Bacteroidia	Sphingobacteriales	bacVI	unclassified	2111
Otu00047	LC-11m-E1	0.0218086	11	104333	Bacteria	Bacteroidetes	Bacteroidia	Cytophagales	bacIII	bacIII-A	2275
Otu00005	LC-19m-E1	0.0217848	19	397000	Bacteria	Proteobacteria	Gammaproteobacteria	Betaproteobacteriales	betI	betI-B	8649
Otu00038	LC-11m-E1	0.0217277	11	104333	Bacteria	Proteobacteria	Gammaproteobacteria	Betaproteobacteriales	betI	betI-A	2267
Otu00018	Cadagno15m-E2	0.0213989	15	905000	Bacteria	Bacteroidetes	Bacteroidia	Flavobacteriales	bacII	bacII-A	19366
Otu00047	Cadagno7m-E2	0.0213587	7	157333	Bacteria	Bacteroidetes	Bacteroidia	Cytophagales	bacIII	bacIII-A	3360
Otu00025	Cadagno7m-E2	0.0213149	7	157333	Bacteria	Actinobacteria	Actinobacteria	Frankiales	acTH1	acTH1-A	3354
Otu00040	LC-9m-E1	0.0212672	9	73000	Bacteria	Proteobacteria	Alphaproteobacteria	SAR11_clade	alfV	alfV-A	1553
Otu00015	LC-9m-E1	0.0209157	9	73000	Bacteria	Actinobacteria	Actinobacteria	Frankiales	acI	acI-A	1527
Otu00007	LC-15point5m-E1	0.0209049	15.5	585000	Bacteria	Actinobacteria	Actinobacteria	Frankiales	acI	acI-A	12229
Otu00045	LC-3m-E1	0.0208788	3	95666.7	Bacteria	Bacteroidetes	Bacteroidia	Flavobacteriales	bacV	unclassified	1997
Otu00005	LC-3m-E1	0.0207796	3	95666.7	Bacteria	Proteobacteria	Gammaproteobacteria	Betaproteobacteriales	betI	betI-B	1988
Otu00007	LC-17m-E1	0.0205395	17	434667	Bacteria	Actinobacteria	Actinobacteria	Frankiales	acI	acI-A	8928
Otu00023	LC-15point5m-E1	0.0204754	15.5	585000	Bacteria	Proteobacteria	Gammaproteobacteria	Betaproteobacteriales	betIV	betIV-A	11978
Otu00039	LC-5m-E1	0.0204689	5	86666.7	Bacteria	Actinobacteria	Actinobacteria	Micrococcales	Luna1	Luna1-A	1774
Otu00051	LC-3m-E1	0.0202501	3	95666.7	Bacteria	Cyanobacteria	Oxyphotobacteria	Chloroplast	Chloroplast_fa	Chloroplast_ge	1937
Otu00045	LC-5m-E1	0.0201856	5	86666.7	Bacteria	Bacteroidetes	Bacteroidia	Flavobacteriales	bacV	unclassified	1749
Otu00005	Cadagno15m-E2	0.019962	15	905000	Bacteria	Proteobacteria	Gammaproteobacteria	Betaproteobacteriales	betI	betI-B	18066
Otu00023	LC-17m-E1	0.0197722	17	434667	Bacteria	Proteobacteria	Gammaproteobacteria	Betaproteobacteriales	betIV	betIV-A	8594
Otu00056	LC-11m-E1	0.0197046	11	104333	Bacteria	Actinobacteria	Actinobacteria	Micrococcales	Luna1	Luna1-A	2056
Otu00039	LC-3m-E1	0.0191913	3	95666.7	Bacteria	Actinobacteria	Actinobacteria	Micrococcales	Luna1	Luna1-A	1836
Otu00031	LC-11m-E1	0.0189763	11	104333	Bacteria	Actinobacteria	Acidimicrobiia	Microtrichales	acIV	acIV-A	1980
Otu00033	LC-17m-E1	0.0187098	17	434667	Bacteria	Cyanobacteria	Oxyphotobacteria	Chloroplast	Chloroplast_fa	Chloroplast_ge	8133
Otu00023	LC-19m-E1	0.018047	19	397000	Bacteria	Proteobacteria	Gammaproteobacteria	Betaproteobacteriales	betIV	betIV-A	7165
Otu00037	LC-9m-E1	0.0179278	9	73000	Bacteria	Proteobacteria	Gammaproteobacteria	Methylococcales	Methylomonaceae	uncultured	1309
Otu00002	LC-15point5m-E1	0.0177549	15.5	585000	Bacteria	Actinobacteria	Actinobacteria	Frankiales	acI	acI-B	10387
Otu00022	Cadagno7m-E2	0.0177185	7	157333	Bacteria	Bacteroidetes	Bacteroidia	Chitinophagales	bacI	bacI-A	2788
Otu00009	LC-13m-E1	0.0174408	13	95333.3	Bacteria	Verrucomicrobia	Verrucomicrobiae	uncultured	uncultured_fa	uncultured_ge	1663
Otu00090	LC-3m-E1	0.0174376	3	95666.7	Bacteria	Bacteroidetes	Bacteroidia	Sphingobacteriales	bacVI	unclassified	1668
Otu00052	Cadagno15m-E2	0.0173449	15	905000	Bacteria	Cyanobacteria	Oxyphotobacteria	Chloroplast	Chloroplast_fa	Chloroplast_ge	15697
Otu00051	LC-5m-E1	0.0172817	5	86666.7	Bacteria	Cyanobacteria	Oxyphotobacteria	Chloroplast	Chloroplast_fa	Chloroplast_ge	1498
Otu00043	LC-9m-E1	0.017049	9	73000	Bacteria	Bacteroidetes	Bacteroidia	Flavobacteriales	bacV	unclassified	1245
Otu00005	LC-5m-E1	0.0165026	5	86666.7	Bacteria	Proteobacteria	Gammaproteobacteria	Betaproteobacteriales	betI	betI-B	1430
Otu00018	LC-15point5m-E1	0.016323	15.5	585000	Bacteria	Bacteroidetes	Bacteroidia	Flavobacteriales	bacII	bacII-A	9549
Otu00047	LC-5m-E1	0.0162901	5	86666.7	Bacteria	Bacteroidetes	Bacteroidia	Cytophagales	bacIII	bacIII-A	1412
Otu00013	Cadagno15m-E2	0.0161646	15	905000	Bacteria	Proteobacteria	Gammaproteobacteria	Methylococcales	gamI	unclassified	14629
Otu00038	Cadagno7m-E2	0.0159642	7	157333	Bacteria	Proteobacteria	Gammaproteobacteria	Betaproteobacteriales	betI	betI-A	2512
Otu00061	LC-3m-E1	0.0156509	3	95666.7	Bacteria	Verrucomicrobia	Verrucomicrobiae	Verrucomicrobiales	Rubritaleaceae	Luteolibacter	1497
Otu00046	LC-19m-E1	0.0154188	19	397000	Bacteria	Bacteroidetes	Bacteroidia	Bacteroidales	Prolixibacteraceae	WCHB1-32	6121
Otu00062	LC-19m-E1	0.0153604	19	397000	Bacteria	Proteobacteria	Deltaproteobacteria	Desulfobacterales	Desulfobulbaceae	Desulfocapsa	6098
Otu00051	LC-9m-E1	0.0152474	9	73000	Bacteria	Cyanobacteria	Oxyphotobacteria	Chloroplast	Chloroplast_fa	Chloroplast_ge	1113
Otu00047	LC-9m-E1	0.0151156	9	73000	Bacteria	Bacteroidetes	Bacteroidia	Cytophagales	bacIII	bacIII-A	1103
Otu00002	LC-17m-E1	0.0150505	17	434667	Bacteria	Actinobacteria	Actinobacteria	Frankiales	acI	acI-B	6542
Otu00076	LC-19m-E1	0.0149515	19	397000	Bacteria	Proteobacteria	Gammaproteobacteria	Chromatiales	Chromatiaceae	Lamprocystis	5936
Otu00026	LC-11m-E1	0.0147279	11	104333	Bacteria	Proteobacteria	Gammaproteobacteria	Betaproteobacteriales	betIV	betIV-A	1537
Otu00049	Cadagno15m-E2	0.0147278	15	905000	Bacteria	Proteobacteria	Gammaproteobacteria	Betaproteobacteriales	Betaproteobacteriales_unclassified	Betaproteobacteriales_unclassified	13329
Otu00032	LC-13m-E1	0.0146838	13	95333.3	Bacteria	Actinobacteria	Actinobacteria	Frankiales	acI	acI-A	1400
Otu00037	LC-17m-E1	0.0146373	17	434667	Bacteria	Proteobacteria	Gammaproteobacteria	Methylococcales	Methylomonaceae	uncultured	6362
Otu00033	LC-15point5m-E1	0.0144616	15.5	585000	Bacteria	Cyanobacteria	Oxyphotobacteria	Chloroplast	Chloroplast_fa	Chloroplast_ge	8460
Otu00096	LC-3m-E1	0.0142942	3	95666.7	Bacteria	Bacteroidetes	Bacteroidia	Cytophagales	bacIII	bacIII-B	1367
Otu00031	Cadagno7m-E2	0.0141222	7	157333	Bacteria	Actinobacteria	Acidimicrobiia	Microtrichales	acIV	acIV-A	2222
Otu00049	LC-15point5m-E1	0.0140321	15.5	585000	Bacteria	Proteobacteria	Gammaproteobacteria	Betaproteobacteriales	Betaproteobacteriales_unclassified	Betaproteobacteriales_unclassified	8209
Otu00064	LC-3m-E1	0.0140295	3	95666.7	Bacteria	Proteobacteria	Gammaproteobacteria	Betaproteobacteriales	betII	Pnec	1342
Otu00005	LC-9m-E1	0.0139731	9	73000	Bacteria	Proteobacteria	Gammaproteobacteria	Betaproteobacteriales	betI	betI-B	1020
Otu00014	LC-9m-E1	0.0139731	9	73000	Bacteria	Actinobacteria	Actinobacteria	Frankiales	acI	acI_unclassified	1020
Otu00026	Cadagno7m-E2	0.0139468	7	157333	Bacteria	Proteobacteria	Gammaproteobacteria	Betaproteobacteriales	betIV	betIV-A	2194
Otu00046	LC-15point5m-E1	0.0138889	15.5	585000	Bacteria	Bacteroidetes	Bacteroidia	Bacteroidales	Prolixibacteraceae	WCHB1-32	8125
Otu00018	LC-13m-E1	0.0137848	13	95333.3	Bacteria	Bacteroidetes	Bacteroidia	Flavobacteriales	bacII	bacII-A	1314
Otu00037	LC-15point5m-E1	0.0137457	15.5	585000	Bacteria	Proteobacteria	Gammaproteobacteria	Methylococcales	Methylomonaceae	uncultured	8041
Otu00090	LC-5m-E1	0.0135987	5	86666.7	Bacteria	Bacteroidetes	Bacteroidia	Sphingobacteriales	bacVI	unclassified	1179
Otu00039	LC-9m-E1	0.0134458	9	73000	Bacteria	Actinobacteria	Actinobacteria	Micrococcales	Luna1	Luna1-A	982
Otu00063	LC-13m-E1	0.0134252	13	95333.3	Bacteria	Bacteroidetes	Bacteroidia	Flavobacteriales	bacV	unclassified	1280
Otu00045	LC-11m-E1	0.0133927	11	104333	Bacteria	Bacteroidetes	Bacteroidia	Flavobacteriales	bacV	unclassified	1397
Otu00023	Cadagno15m-E2	0.0132909	15	905000	Bacteria	Proteobacteria	Gammaproteobacteria	Betaproteobacteriales	betIV	betIV-A	12028
Otu00046	LC-17m-E1	0.0132798	17	434667	Bacteria	Bacteroidetes	Bacteroidia	Bacteroidales	Prolixibacteraceae	WCHB1-32	5772
Otu00058	LC-19m-E1	0.0132578	19	397000	Bacteria	Proteobacteria	Deltaproteobacteria	Desulfobacterales	Desulfobacteraceae	Desulfatirhabdium	5263
Otu00015	LC-13m-E1	0.0132454	13	95333.3	Bacteria	Actinobacteria	Actinobacteria	Frankiales	acI	acI-A	1263
Otu00096	LC-5m-E1	0.0132446	5	86666.7	Bacteria	Bacteroidetes	Bacteroidia	Cytophagales	bacIII	bacIII-B	1148
Otu00046	Cadagno15m-E2	0.013137	15	905000	Bacteria	Bacteroidetes	Bacteroidia	Bacteroidales	Prolixibacteraceae	WCHB1-32	11889
Otu00042	LC-3m-E1	0.013103	3	95666.7	Bacteria	Cyanobacteria	Oxyphotobacteria	Chloroplast	Chloroplast_fa	Chloroplast_ge	1254
Otu00057	LC-19m-E1	0.0130242	19	397000	Bacteria	Verrucomicrobia	Verrucomicrobiae	Verrucomicrobiales	Rubritaleaceae	Luteolibacter	5171
Otu00035	LC-9m-E1	0.0129625	9	73000	Bacteria	Proteobacteria	Gammaproteobacteria	Betaproteobacteriales	betII	Pnec	946
Otu00066	LC-17m-E1	0.0128076	17	434667	Bacteria	Planctomycetes	Planctomycetacia	Isosphaerales	Isosphaeraceae	uncultured	5567
Otu00086	LC-9m-E1	0.012567	9	73000	Bacteria	Proteobacteria	Gammaproteobacteria	Halothiobacillales	Halothiobacillaceae	Thiovirga	917
Otu00032	LC-5m-E1	0.0125363	5	86666.7	Bacteria	Actinobacteria	Actinobacteria	Frankiales	acI	acI-A	1086
Otu00049	LC-17m-E1	0.0123945	17	434667	Bacteria	Proteobacteria	Gammaproteobacteria	Betaproteobacteriales	Betaproteobacteriales_unclassified	Betaproteobacteriales_unclassified	5387
Otu00065	LC-11m-E1	0.0123811	11	104333	Bacteria	Bacteroidetes	Bacteroidia	Flavobacteriales	bacV	unclassified	1292
Otu00051	LC-11m-E1	0.0123407	11	104333	Bacteria	Cyanobacteria	Oxyphotobacteria	Chloroplast	Chloroplast_fa	Chloroplast_ge	1288
Otu00057	LC-17m-E1	0.0121584	17	434667	Bacteria	Verrucomicrobia	Verrucomicrobiae	Verrucomicrobiales	Rubritaleaceae	Luteolibacter	5285
Otu00069	LC-19m-E1	0.0121481	19	397000	Bacteria	Acidobacteria	Holophagae	Holophagales	Holophagaceae	Holophagaceae_unclassified	4823
Otu00042	LC-5m-E1	0.0120405	5	86666.7	Bacteria	Cyanobacteria	Oxyphotobacteria	Chloroplast	Chloroplast_fa	Chloroplast_ge	1044
Otu00037	LC-19m-E1	0.0119729	19	397000	Bacteria	Proteobacteria	Gammaproteobacteria	Methylococcales	Methylomonaceae	uncultured	4753
Otu00066	LC-19m-E1	0.0119145	19	397000	Bacteria	Planctomycetes	Planctomycetacia	Isosphaerales	Isosphaeraceae	uncultured	4730
Otu00053	LC-15point5m-E1	0.0118843	15.5	585000	Bacteria	Bacteroidetes	Bacteroidia	Bacteroidales	Prolixibacteraceae	BSV13	6952
Otu00058	LC-15point5m-E1	0.0118843	15.5	585000	Bacteria	Proteobacteria	Deltaproteobacteria	Desulfobacterales	Desulfobacteraceae	Desulfatirhabdium	6952
Otu00048	LC-13m-E1	0.0118669	13	95333.3	Bacteria	Bacteroidetes	Bacteroidia	Sphingobacteriales	bacVI	unclassified	1131
Otu00007	LC-19m-E1	0.0117977	19	397000	Bacteria	Actinobacteria	Actinobacteria	Frankiales	acI	acI-A	4684
Otu00110	LC-3m-E1	0.0117464	3	95666.7	Bacteria	Bacteroidetes	Bacteroidia	Sphingobacteriales	bacVI	unclassified	1124
Otu00054	LC-15point5m-E1	0.0117411	15.5	585000	Bacteria	Bacteroidetes	Bacteroidia	Bacteroidales	Paludibacteraceae	Paludibacter	6869
Otu00072	LC-19m-E1	0.0116225	19	397000	Bacteria	Patescibacteria	Gracilibacteria	JGI_0000069-P22	JGI_0000069-P22_fa	JGI_0000069-P22_ge	4614
Otu00062	LC-17m-E1	0.0115682	17	434667	Bacteria	Proteobacteria	Deltaproteobacteria	Desulfobacterales	Desulfobulbaceae	Desulfocapsa	5028
Otu00045	Cadagno7m-E2	0.011403	7	157333	Bacteria	Bacteroidetes	Bacteroidia	Flavobacteriales	bacV	unclassified	1794
Otu00054	LC-19m-E1	0.0113889	19	397000	Bacteria	Bacteroidetes	Bacteroidia	Bacteroidales	Paludibacteraceae	Paludibacter	4521
Otu00002	LC-19m-E1	0.0113305	19	397000	Bacteria	Actinobacteria	Actinobacteria	Frankiales	acI	acI-B	4498
Otu00053	Cadagno15m-E2	0.0112896	15	905000	Bacteria	Bacteroidetes	Bacteroidia	Bacteroidales	Prolixibacteraceae	BSV13	10217
Otu00033	Cadagno15m-E2	0.0110843	15	905000	Bacteria	Cyanobacteria	Oxyphotobacteria	Chloroplast	Chloroplast_fa	Chloroplast_ge	10031
Otu00019	LC-13m-E1	0.0109679	13	95333.3	Bacteria	Bacteroidetes	Bacteroidia	Sphingobacteriales	bacVI	unclassified	1046
Otu00049	LC-19m-E1	0.0105712	19	397000	Bacteria	Proteobacteria	Gammaproteobacteria	Betaproteobacteriales	Betaproteobacteriales_unclassified	Betaproteobacteriales_unclassified	4197
Otu00007	Cadagno15m-E2	0.0105711	15	905000	Bacteria	Actinobacteria	Actinobacteria	Frankiales	acI	acI-A	9567
Otu00048	Cadagno7m-E2	0.0105697	7	157333	Bacteria	Bacteroidetes	Bacteroidia	Sphingobacteriales	bacVI	unclassified	1663
Otu00032	LC-3m-E1	0.0105221	3	95666.7	Bacteria	Actinobacteria	Actinobacteria	Frankiales	acI	acI-A	1007
Otu00053	LC-17m-E1	0.0101517	17	434667	Bacteria	Bacteroidetes	Bacteroidia	Bacteroidales	Prolixibacteraceae	BSV13	4413
Otu00074	LC-17m-E1	0.0100336	17	434667	Bacteria	Verrucomicrobia	Verrucomicrobiae	Chthoniobacterales	verI-B	Xip-B1	4361
Otu00070	LC-13m-E1	0.010009	13	95333.3	Bacteria	Bacteroidetes	Bacteroidia	Sphingobacteriales	env.OPS_17	env.OPS_17_ge	954
Otu00080	LC-13m-E1	0.010009	13	95333.3	Bacteria	Bacteroidetes	Bacteroidia	Sphingobacteriales	env.OPS_17	env.OPS_17_ge	954
Otu00145	LC-9m-E1	0.00997451	9	73000	Bacteria	Bacteroidetes	Bacteroidia	Flavobacteriales	bacV	unclassified	728
Otu00123	LC-3m-E1	0.00982728	3	95666.7	Bacteria	Bacteroidetes	Bacteroidia	Bacteroidia_unclassified	Bacteroidia_unclassified	Bacteroidia_unclassified	940
Otu00077	LC-15point5m-E1	0.00973654	15.5	585000	Bacteria	Patescibacteria	Gracilibacteria	Absconditabacteriales_(SR1)	Absconditabacteriales_(SR1)_fa	Absconditabacteriales_(SR1)_ge	5696
Otu00014	LC-15point5m-E1	0.00959336	15.5	585000	Bacteria	Actinobacteria	Actinobacteria	Frankiales	acI	acI_unclassified	5612
Otu00130	LC-3m-E1	0.00949639	3	95666.7	Bacteria	Bacteroidetes	Bacteroidia	Sphingobacteriales	AKYH767	AKYH767_ge	908
Otu00032	LC-9m-E1	0.00944723	9	73000	Bacteria	Actinobacteria	Actinobacteria	Frankiales	acI	acI-A	690
Otu00130	LC-5m-E1	0.0093491	5	86666.7	Bacteria	Bacteroidetes	Bacteroidia	Sphingobacteriales	AKYH767	AKYH767_ge	810
Otu00043	Cadagno15m-E2	0.00928824	15	905000	Bacteria	Bacteroidetes	Bacteroidia	Flavobacteriales	bacV	unclassified	8406
Otu00083	LC-3m-E1	0.0091986	3	95666.7	Bacteria	Verrucomicrobia	Verrucomicrobiae	Verrucomicrobiales	Rubritaleaceae	Luteolibacter	880
Otu00025	LC-11m-E1	0.00914424	11	104333	Bacteria	Actinobacteria	Actinobacteria	Frankiales	acTH1	acTH1-A	954
Otu00065	LC-5m-E1	0.00899497	5	86666.7	Bacteria	Bacteroidetes	Bacteroidia	Flavobacteriales	bacV	unclassified	780
Otu00048	LC-15point5m-E1	0.00887743	15.5	585000	Bacteria	Bacteroidetes	Bacteroidia	Sphingobacteriales	bacVI	unclassified	5193
Otu00017	LC-13m-E1	0.00887024	13	95333.3	Bacteria	Verrucomicrobia	Verrucomicrobiae	Pedosphaerales	Pedosphaeraceae	Pedosphaeraceae_ge	846
Otu00050	LC-13m-E1	0.00887024	13	95333.3	Bacteria	Bacteroidetes	Bacteroidia	Cytophagales	Spirosomaceae	Emticicia	846
Otu00061	LC-5m-E1	0.00885332	5	86666.7	Bacteria	Verrucomicrobia	Verrucomicrobiae	Verrucomicrobiales	Rubritaleaceae	Luteolibacter	767
Otu00014	LC-17m-E1	0.00885321	17	434667	Bacteria	Actinobacteria	Actinobacteria	Frankiales	acI	acI_unclassified	3848
Otu00058	LC-17m-E1	0.00879419	17	434667	Bacteria	Proteobacteria	Deltaproteobacteria	Desulfobacterales	Desulfobacteraceae	Desulfatirhabdium	3823
Otu00002	Cadagno15m-E2	0.00877508	15	905000	Bacteria	Actinobacteria	Actinobacteria	Frankiales	acI	acI-B	7941
Otu00048	Cadagno15m-E2	0.00877508	15	905000	Bacteria	Bacteroidetes	Bacteroidia	Sphingobacteriales	bacVI	unclassified	7941
Otu00047	LC-3m-E1	0.00873536	3	95666.7	Bacteria	Bacteroidetes	Bacteroidia	Cytophagales	bacIII	bacIII-A	836
Otu00056	LC-5m-E1	0.00871167	5	86666.7	Bacteria	Actinobacteria	Actinobacteria	Micrococcales	Luna1	Luna1-A	755
Otu00083	LC-5m-E1	0.00871167	5	86666.7	Bacteria	Verrucomicrobia	Verrucomicrobiae	Verrucomicrobiales	Rubritaleaceae	Luteolibacter	755
Otu00054	LC-17m-E1	0.00855811	17	434667	Bacteria	Bacteroidetes	Bacteroidia	Bacteroidales	Paludibacteraceae	Paludibacter	3720
Otu00056	Cadagno7m-E2	0.00855226	7	157333	Bacteria	Actinobacteria	Actinobacteria	Micrococcales	Luna1	Luna1-A	1346
Otu00005	LC-11m-E1	0.00853733	11	104333	Bacteria	Proteobacteria	Gammaproteobacteria	Betaproteobacteriales	betI	betI-B	891
Otu00043	LC-13m-E1	0.00851064	13	95333.3	Bacteria	Bacteroidetes	Bacteroidia	Flavobacteriales	bacV	unclassified	811
Otu00143	LC-5m-E1	0.00842836	5	86666.7	Bacteria	Cyanobacteria	Oxyphotobacteria	Chloroplast	Chloroplast_fa	Chloroplast_ge	730
Otu00040	Cadagno7m-E2	0.00828911	7	157333	Bacteria	Proteobacteria	Alphaproteobacteria	SAR11_clade	alfV	alfV-A	1304
Otu00005	Cadagno7m-E2	0.00815754	7	157333	Bacteria	Proteobacteria	Gammaproteobacteria	Betaproteobacteriales	betI	betI-B	1283
Otu00089	LC-19m-E1	0.00811821	19	397000	Bacteria	Verrucomicrobia	Verrucomicrobiae	Chthoniobacterales	Terrimicrobiaceae	Terrimicrobium	3223
Otu00008	LC-5m-E1	0.00807423	5	86666.7	Bacteria	Cyanobacteria	Oxyphotobacteria	Oxyphotobacteria_unclassified	Oxyphotobacteria_unclassified	Oxyphotobacteria_unclassified	700
Otu00085	LC-5m-E1	0.00807423	5	86666.7	Bacteria	Bacteroidetes	Bacteroidia	Chitinophagales	bacI	unclassified	700
Otu00075	LC-19m-E1	0.00805981	19	397000	Bacteria	Firmicutes	Clostridia	Clostridiales	Family_XIII	Anaerovorax	3200
Otu00056	LC-3m-E1	0.0080405	3	95666.7	Bacteria	Actinobacteria	Actinobacteria	Micrococcales	Luna1	Luna1-A	769
Otu00065	LC-9m-E1	0.00795325	9	73000	Bacteria	Bacteroidetes	Bacteroidia	Flavobacteriales	bacV	unclassified	581
Otu00143	LC-3m-E1	0.00794123	3	95666.7	Bacteria	Cyanobacteria	Oxyphotobacteria	Chloroplast	Chloroplast_fa	Chloroplast_ge	760
Otu00033	LC-19m-E1	0.00788459	19	397000	Bacteria	Cyanobacteria	Oxyphotobacteria	Chloroplast	Chloroplast_fa	Chloroplast_ge	3130
Otu00069	LC-15point5m-E1	0.00787514	15.5	585000	Bacteria	Acidobacteria	Holophagae	Holophagales	Holophagaceae	Holophagaceae_unclassified	4607
Otu00118	LC-11m-E1	0.00784948	11	104333	Bacteria	Bacteroidetes	Bacteroidia	Sphingobacteriales	NS11-12_marine_group	NS11-12_marine_group_ge	819
Otu00100	LC-19m-E1	0.00782619	19	397000	Bacteria	Spirochaetes	Spirochaetia	Spirochaetales	Spirochaetaceae	uncultured	3107
Otu00058	Cadagno15m-E2	0.00780007	15	905000	Bacteria	Proteobacteria	Deltaproteobacteria	Desulfobacterales	Desulfobacteraceae	Desulfatirhabdium	7059
Otu00151	Cadagno7m-E2	0.00776282	7	157333	Bacteria	Verrucomicrobia	Verrucomicrobiae	Verrucomicrobiales	Verrucomicrobiaceae	uncultured	1221
Otu00074	LC-19m-E1	0.00770938	19	397000	Bacteria	Verrucomicrobia	Verrucomicrobiae	Chthoniobacterales	verI-B	Xip-B1	3061
Otu00022	LC-13m-E1	0.00767156	13	95333.3	Bacteria	Bacteroidetes	Bacteroidia	Chitinophagales	bacI	bacI-A	731
Otu00037	Cadagno15m-E2	0.00764612	15	905000	Bacteria	Proteobacteria	Gammaproteobacteria	Methylococcales	Methylomonaceae	uncultured	6920
Otu00085	Cadagno7m-E2	0.00763124	7	157333	Bacteria	Bacteroidetes	Bacteroidia	Chitinophagales	bacI	unclassified	1201
Otu00057	LC-15point5m-E1	0.00758877	15.5	585000	Bacteria	Verrucomicrobia	Verrucomicrobiae	Verrucomicrobiales	Rubritaleaceae	Luteolibacter	4439
Otu00043	LC-15point5m-E1	0.00744559	15.5	585000	Bacteria	Bacteroidetes	Bacteroidia	Flavobacteriales	bacV	unclassified	4356
Otu00110	LC-5m-E1	0.00743679	5	86666.7	Bacteria	Bacteroidetes	Bacteroidia	Sphingobacteriales	bacVI	unclassified	645
Otu00123	LC-5m-E1	0.00743679	5	86666.7	Bacteria	Bacteroidetes	Bacteroidia	Bacteroidia_unclassified	Bacteroidia_unclassified	Bacteroidia_unclassified	645
Otu00089	LC-17m-E1	0.00731866	17	434667	Bacteria	Verrucomicrobia	Verrucomicrobiae	Chthoniobacterales	Terrimicrobiaceae	Terrimicrobium	3181
Otu00042	LC-9m-E1	0.0072502	9	73000	Bacteria	Cyanobacteria	Oxyphotobacteria	Chloroplast	Chloroplast_fa	Chloroplast_ge	529
Otu00074	Cadagno15m-E2	0.00723559	15	905000	Bacteria	Verrucomicrobia	Verrucomicrobiae	Chthoniobacterales	verI-B	Xip-B1	6548
Otu00077	LC-17m-E1	0.00720061	17	434667	Bacteria	Patescibacteria	Gracilibacteria	Absconditabacteriales_(SR1)	Absconditabacteriales_(SR1)_fa	Absconditabacteriales_(SR1)_ge	3130
Otu00075	LC-13m-E1	0.00719209	13	95333.3	Bacteria	Firmicutes	Clostridia	Clostridiales	Family_XIII	Anaerovorax	686
Otu00043	LC-3m-E1	0.0071802	3	95666.7	Bacteria	Bacteroidetes	Bacteroidia	Flavobacteriales	bacV	unclassified	687
Otu00095	LC-15point5m-E1	0.00715922	15.5	585000	Bacteria	Patescibacteria	Parcubacteria	Parcubacteria_unclassified	Parcubacteria_unclassified	Parcubacteria_unclassified	4188
Otu00038	LC-5m-E1	0.00708266	5	86666.7	Bacteria	Proteobacteria	Gammaproteobacteria	Betaproteobacteriales	betI	betI-A	614
Otu00114	LC-5m-E1	0.00708266	5	86666.7	Bacteria	Bacteroidetes	Bacteroidia	Chitinophagales	bacI	unclassified	614
Otu00076	LC-17m-E1	0.00708257	17	434667	Bacteria	Proteobacteria	Gammaproteobacteria	Chromatiales	Chromatiaceae	Lamprocystis	3079
Otu00085	LC-9m-E1	0.0070305	9	73000	Bacteria	Bacteroidetes	Bacteroidia	Chitinophagales	bacI	unclassified	513
Otu00054	Cadagno15m-E2	0.00703033	15	905000	Bacteria	Bacteroidetes	Bacteroidia	Bacteroidales	Paludibacteraceae	Paludibacter	6362
Otu00067	Cadagno15m-E2	0.00703033	15	905000	Bacteria	Bacteroidetes	Bacteroidia	Sphingobacteriales	KD1-131	KD1-131_ge	6362
Otu00067	LC-15point5m-E1	0.00701604	15.5	585000	Bacteria	Bacteroidetes	Bacteroidia	Sphingobacteriales	KD1-131	KD1-131_ge	4104
Otu00070	LC-15point5m-E1	0.00701604	15.5	585000	Bacteria	Bacteroidetes	Bacteroidia	Sphingobacteriales	env.OPS_17	env.OPS_17_ge	4104
Otu00069	LC-17m-E1	0.00696453	17	434667	Bacteria	Acidobacteria	Holophagae	Holophagales	Holophagaceae	Holophagaceae_unclassified	3027
Otu00079	LC-19m-E1	0.00695012	19	397000	Bacteria	Bacteroidetes	Bacteroidia	Bacteroidales	Prolixibacteraceae	BSV13	2759
Otu00105	LC-19m-E1	0.00695012	19	397000	Bacteria	Proteobacteria	Deltaproteobacteria	Desulfobacterales	Desulfobulbaceae	Desulfobulbaceae_ge	2759
Otu00064	Cadagno7m-E2	0.00692952	7	157333	Bacteria	Proteobacteria	Gammaproteobacteria	Betaproteobacteriales	betII	Pnec	1090
Otu00065	LC-3m-E1	0.00691549	3	95666.7	Bacteria	Bacteroidetes	Bacteroidia	Flavobacteriales	bacV	unclassified	662
Otu00100	LC-17m-E1	0.00690551	17	434667	Bacteria	Spirochaetes	Spirochaetia	Spirochaetales	Spirochaetaceae	uncultured	3002
Otu00062	LC-15point5m-E1	0.00687285	15.5	585000	Bacteria	Proteobacteria	Deltaproteobacteria	Desulfobacterales	Desulfobulbaceae	Desulfocapsa	4021
Otu00050	LC-3m-E1	0.00684931	3	95666.7	Bacteria	Bacteroidetes	Bacteroidia	Cytophagales	Spirosomaceae	Emticicia	655
Otu00075	LC-17m-E1	0.00684649	17	434667	Bacteria	Firmicutes	Clostridia	Clostridiales	Family_XIII	Anaerovorax	2976
Otu00057	Cadagno15m-E2	0.00677375	15	905000	Bacteria	Verrucomicrobia	Verrucomicrobiae	Verrucomicrobiales	Rubritaleaceae	Luteolibacter	6130
Otu00113	LC-11m-E1	0.00675703	11	104333	Bacteria	Actinobacteria	Acidimicrobiia	Microtrichales	acIV	acIV-B	705
Otu00070	Cadagno15m-E2	0.00667111	15	905000	Bacteria	Bacteroidetes	Bacteroidia	Sphingobacteriales	env.OPS_17	env.OPS_17_ge	6037
Otu00077	LC-19m-E1	0.0066581	19	397000	Bacteria	Patescibacteria	Gracilibacteria	Absconditabacteriales_(SR1)	Absconditabacteriales_(SR1)_fa	Absconditabacteriales_(SR1)_ge	2643
Otu00085	LC-3m-E1	0.00665078	3	95666.7	Bacteria	Bacteroidetes	Bacteroidia	Chitinophagales	bacI	unclassified	636
Otu00072	LC-17m-E1	0.00649236	17	434667	Bacteria	Patescibacteria	Gracilibacteria	JGI_0000069-P22	JGI_0000069-P22_fa	JGI_0000069-P22_ge	2822
Otu00107	Cadagno7m-E2	0.00644709	7	157333	Bacteria	Actinobacteria	Actinobacteria	Frankiales	acSTL	acSTL-A	1014
Otu00023	LC-11m-E1	0.00643334	11	104333	Bacteria	Proteobacteria	Gammaproteobacteria	Betaproteobacteriales	betIV	betIV-A	671
Otu00008	LC-3m-E1	0.00641917	3	95666.7	Bacteria	Cyanobacteria	Oxyphotobacteria	Oxyphotobacteria_unclassified	Oxyphotobacteria_unclassified	Oxyphotobacteria_unclassified	614
Otu00094	LC-13m-E1	0.00641295	13	95333.3	Bacteria	Proteobacteria	Gammaproteobacteria	Betaproteobacteriales	Hydrogenophilaceae	uncultured	611
Otu00038	LC-3m-E1	0.00638608	3	95666.7	Bacteria	Proteobacteria	Gammaproteobacteria	Betaproteobacteriales	betI	betI-A	611
Otu00092	LC-19m-E1	0.00636608	19	397000	Bacteria	Kiritimatiellaeota	Kiritimatiellae	WCHB1-41	WCHB1-41_fa	WCHB1-41_ge	2527
Otu00067	LC-17m-E1	0.00631529	17	434667	Bacteria	Bacteroidetes	Bacteroidia	Sphingobacteriales	KD1-131	KD1-131_ge	2745
Otu00119	LC-19m-E1	0.00630767	19	397000	Bacteria	Proteobacteria	Deltaproteobacteria	Desulfobacterales	Desulfobulbaceae	Desulfobulbus	2504
Otu00072	LC-15point5m-E1	0.00630012	15.5	585000	Bacteria	Patescibacteria	Gracilibacteria	JGI_0000069-P22	JGI_0000069-P22_fa	JGI_0000069-P22_ge	3686
Otu00074	LC-15point5m-E1	0.00630012	15.5	585000	Bacteria	Verrucomicrobia	Verrucomicrobiae	Chthoniobacterales	verI-B	Xip-B1	3686
Otu00075	Cadagno15m-E2	0.00620927	15	905000	Bacteria	Firmicutes	Clostridia	Clostridiales	Family_XIII	Anaerovorax	5619
Otu00057	LC-13m-E1	0.00617321	13	95333.3	Bacteria	Verrucomicrobia	Verrucomicrobiae	Verrucomicrobiales	Rubritaleaceae	Luteolibacter	589
Otu00043	LC-5m-E1	0.00616191	5	86666.7	Bacteria	Bacteroidetes	Bacteroidia	Flavobacteriales	bacV	unclassified	534
Otu00080	LC-11m-E1	0.00615011	11	104333	Bacteria	Bacteroidetes	Bacteroidia	Sphingobacteriales	env.OPS_17	env.OPS_17_ge	642
Otu00147	LC-3m-E1	0.00608828	3	95666.7	Bacteria	Proteobacteria	Gammaproteobacteria	Pseudomonadales	gamIV	gamIV-A	582
Otu00104	LC-19m-E1	0.00607406	19	397000	Bacteria	Proteobacteria	Gammaproteobacteria	Betaproteobacteriales	Burkholderiaceae	Burkholderiaceae_unclassified	2411
Otu00067	LC-13m-E1	0.00605334	13	95333.3	Bacteria	Bacteroidetes	Bacteroidia	Sphingobacteriales	KD1-131	KD1-131_ge	577
Otu00053	LC-19m-E1	0.00601565	19	397000	Bacteria	Bacteroidetes	Bacteroidia	Bacteroidales	Prolixibacteraceae	BSV13	2388
Otu00227	LC-13m-E1	0.00599341	13	95333.3	Bacteria	Proteobacteria	Proteobacteria_unclassified	Proteobacteria_unclassified	Proteobacteria_unclassified	Proteobacteria_unclassified	571
Otu00048	LC-17m-E1	0.00590214	17	434667	Bacteria	Bacteroidetes	Bacteroidia	Sphingobacteriales	bacVI	unclassified	2565
Otu00036	LC-11m-E1	0.00586688	11	104333	Bacteria	Verrucomicrobia	Verrucomicrobiae	uncultured	uncultured_fa	uncultured_ge	612
Otu00040	LC-11m-E1	0.00586688	11	104333	Bacteria	Proteobacteria	Alphaproteobacteria	SAR11_clade	alfV	alfV-A	612
Otu00036	LC-5m-E1	0.00580778	5	86666.7	Bacteria	Verrucomicrobia	Verrucomicrobiae	uncultured	uncultured_fa	uncultured_ge	503
Otu00035	Cadagno7m-E2	0.00578922	7	157333	Bacteria	Proteobacteria	Gammaproteobacteria	Betaproteobacteriales	betII	Pnec	911
Otu00056	LC-13m-E1	0.00575367	13	95333.3	Bacteria	Actinobacteria	Actinobacteria	Micrococcales	Luna1	Luna1-A	549
Otu00156	LC-5m-E1	0.00573695	5	86666.7	Bacteria	Proteobacteria	Gammaproteobacteria	Betaproteobacteriales	betVII	betVII-B	497
Otu00015	LC-15point5m-E1	0.00572738	15.5	585000	Bacteria	Actinobacteria	Actinobacteria	Frankiales	acI	acI-A	3351
Otu00101	LC-17m-E1	0.00566606	17	434667	Bacteria	Bacteroidetes	Bacteroidia	Sphingobacteriales	Lentimicrobiaceae	Lentimicrobiaceae_ge	2463
Otu00051	Cadagno7m-E2	0.00565765	7	157333	Bacteria	Cyanobacteria	Oxyphotobacteria	Chloroplast	Chloroplast_fa	Chloroplast_ge	890
Otu00050	Cadagno15m-E2	0.00564479	15	905000	Bacteria	Bacteroidetes	Bacteroidia	Cytophagales	Spirosomaceae	Emticicia	5109
Otu00062	Cadagno15m-E2	0.00564479	15	905000	Bacteria	Proteobacteria	Deltaproteobacteria	Desulfobacterales	Desulfobulbaceae	Desulfocapsa	5109
Otu00059	LC-11m-E1	0.00562411	11	104333	Bacteria	Chloroflexi	SL56_marine_group	SL56_marine_group_or	SL56_marine_group_fa	SL56_marine_group_ge	587
Otu00149	LC-5m-E1	0.0055953	5	86666.7	Bacteria	Bacteroidetes	Bacteroidia	Flavobacteriales	NS9_marine_group	NS9_marine_group_ge	485
Otu00014	Cadagno15m-E2	0.00559347	15	905000	Bacteria	Actinobacteria	Actinobacteria	Frankiales	acI	acI_unclassified	5062
Otu00079	LC-15point5m-E1	0.00558419	15.5	585000	Bacteria	Bacteroidetes	Bacteroidia	Bacteroidales	Prolixibacteraceae	BSV13	3267
Otu00086	LC-17m-E1	0.00554801	17	434667	Bacteria	Proteobacteria	Gammaproteobacteria	Halothiobacillales	Halothiobacillaceae	Thiovirga	2412
Otu00095	LC-17m-E1	0.00554801	17	434667	Bacteria	Patescibacteria	Parcubacteria	Parcubacteria_unclassified	Parcubacteria_unclassified	Parcubacteria_unclassified	2412
Otu00113	LC-5m-E1	0.00552447	5	86666.7	Bacteria	Actinobacteria	Acidimicrobiia	Microtrichales	acIV	acIV-B	479
Otu00001	LC-13m-E1	0.00551394	13	95333.3	Bacteria	Proteobacteria	Gammaproteobacteria	Chromatiales	Chromatiaceae	Chromatium	526
Otu00046	LC-13m-E1	0.00539407	13	95333.3	Bacteria	Bacteroidetes	Bacteroidia	Bacteroidales	Prolixibacteraceae	WCHB1-32	514
Otu00062	LC-13m-E1	0.00539407	13	95333.3	Bacteria	Proteobacteria	Deltaproteobacteria	Desulfobacterales	Desulfobulbaceae	Desulfocapsa	514
Otu00064	LC-11m-E1	0.00538135	11	104333	Bacteria	Proteobacteria	Gammaproteobacteria	Betaproteobacteriales	betII	Pnec	561
Otu00089	Cadagno15m-E2	0.00533689	15	905000	Bacteria	Verrucomicrobia	Verrucomicrobiae	Chthoniobacterales	Terrimicrobiaceae	Terrimicrobium	4830
Otu00100	LC-15point5m-E1	0.00529782	15.5	585000	Bacteria	Spirochaetes	Spirochaetia	Spirochaetales	Spirochaetaceae	uncultured	3099
Otu00138	LC-19m-E1	0.00525639	19	397000	Bacteria	Bacteroidetes	Bacteroidia	Bacteroidales	Marinilabiliaceae	uncultured	2087
Otu00114	LC-9m-E1	0.00518499	9	73000	Bacteria	Bacteroidetes	Bacteroidia	Chitinophagales	bacI	unclassified	379
Otu00018	LC-11m-E1	0.00517904	11	104333	Bacteria	Bacteroidetes	Bacteroidia	Flavobacteriales	bacII	bacII-A	540
Otu00145	LC-5m-E1	0.00517034	5	86666.7	Bacteria	Bacteroidetes	Bacteroidia	Flavobacteriales	bacV	unclassified	448
Otu00101	LC-15point5m-E1	0.00515464	15.5	585000	Bacteria	Bacteroidetes	Bacteroidia	Sphingobacteriales	Lentimicrobiaceae	Lentimicrobiaceae_ge	3015
Otu00087	Cadagno15m-E2	0.00513163	15	905000	Bacteria	Proteobacteria	Gammaproteobacteria	Chromatiales	Chromatiaceae	Thiocystis	4644
Otu00157	LC-19m-E1	0.00508118	19	397000	Bacteria	Proteobacteria	Deltaproteobacteria	Syntrophobacterales	Syntrophaceae	Desulfomonile	2017
Otu00072	Cadagno15m-E2	0.00508031	15	905000	Bacteria	Patescibacteria	Gracilibacteria	JGI_0000069-P22	JGI_0000069-P22_fa	JGI_0000069-P22_ge	4598
Otu00077	Cadagno15m-E2	0.00508031	15	905000	Bacteria	Patescibacteria	Gracilibacteria	Absconditabacteriales_(SR1)	Absconditabacteriales_(SR1)_fa	Absconditabacteriales_(SR1)_ge	4598
Otu00157	LC-17m-E1	0.00507584	17	434667	Bacteria	Proteobacteria	Deltaproteobacteria	Syntrophobacterales	Syntrophaceae	Desulfomonile	2206
Otu00209	LC-5m-E1	0.00502868	5	86666.7	Bacteria	Bacteroidetes	Bacteroidia	Chitinophagales	Chitinophagaceae	uncultured	436
Otu00070	LC-19m-E1	0.00502278	19	397000	Bacteria	Bacteroidetes	Bacteroidia	Sphingobacteriales	env.OPS_17	env.OPS_17_ge	1994
Otu00076	LC-15point5m-E1	0.00501145	15.5	585000	Bacteria	Proteobacteria	Gammaproteobacteria	Chromatiales	Chromatiaceae	Lamprocystis	2932
Otu00098	LC-15point5m-E1	0.00501145	15.5	585000	Bacteria	Bacteroidetes	Bacteroidia	Bacteroidales	FTLpost3	FTLpost3_ge	2932
Otu00104	LC-15point5m-E1	0.00501145	15.5	585000	Bacteria	Proteobacteria	Gammaproteobacteria	Betaproteobacteriales	Burkholderiaceae	Burkholderiaceae_unclassified	2932
Otu00172	Cadagno7m-E2	0.00499978	7	157333	Bacteria	Actinobacteria	Actinobacteria	Actinobacteria_unclassified	Actinobacteria_unclassified	Actinobacteria_unclassified	787
Otu00086	LC-19m-E1	0.00496437	19	397000	Bacteria	Proteobacteria	Gammaproteobacteria	Halothiobacillales	Halothiobacillaceae	Thiovirga	1971
Otu00079	LC-17m-E1	0.0049578	17	434667	Bacteria	Bacteroidetes	Bacteroidia	Bacteroidales	Prolixibacteraceae	BSV13	2155
Otu00114	LC-3m-E1	0.00493018	3	95666.7	Bacteria	Bacteroidetes	Bacteroidia	Chitinophagales	bacI	unclassified	472
Otu00101	LC-19m-E1	0.00490597	19	397000	Bacteria	Bacteroidetes	Bacteroidia	Sphingobacteriales	Lentimicrobiaceae	Lentimicrobiaceae_ge	1948
Otu00149	LC-3m-E1	0.00489709	3	95666.7	Bacteria	Bacteroidetes	Bacteroidia	Flavobacteriales	NS9_marine_group	NS9_marine_group_ge	468
Otu00066	LC-15point5m-E1	0.00486827	15.5	585000	Bacteria	Planctomycetes	Planctomycetacia	Isosphaerales	Isosphaeraceae	uncultured	2848
Otu00037	LC-11m-E1	0.00485535	11	104333	Bacteria	Proteobacteria	Gammaproteobacteria	Methylococcales	Methylomonaceae	uncultured	507
Otu00134	LC-17m-E1	0.00478074	17	434667	Bacteria	Firmicutes	Clostridia	Clostridiales	Family_XIII	Family_XIII_ge	2078
Otu00098	LC-19m-E1	0.00473076	19	397000	Bacteria	Bacteroidetes	Bacteroidia	Bacteroidales	FTLpost3	FTLpost3_ge	1878
Otu00136	LC-19m-E1	0.00473076	19	397000	Bacteria	Bacteroidetes	Bacteroidetes_unclassified	Bacteroidetes_unclassified	Bacteroidetes_unclassified	Bacteroidetes_unclassified	1878
Otu00050	LC-15point5m-E1	0.00472509	15.5	585000	Bacteria	Bacteroidetes	Bacteroidia	Cytophagales	Spirosomaceae	Emticicia	2764
Otu00105	LC-15point5m-E1	0.00472509	15.5	585000	Bacteria	Proteobacteria	Deltaproteobacteria	Desulfobacterales	Desulfobulbaceae	Desulfobulbaceae_ge	2764
Otu00070	LC-17m-E1	0.00472171	17	434667	Bacteria	Bacteroidetes	Bacteroidia	Sphingobacteriales	env.OPS_17	env.OPS_17_ge	2052
Otu00095	LC-13m-E1	0.00467486	13	95333.3	Bacteria	Patescibacteria	Parcubacteria	Parcubacteria_unclassified	Parcubacteria_unclassified	Parcubacteria_unclassified	446
Otu00146	LC-13m-E1	0.00467486	13	95333.3	Bacteria	Bacteroidetes	Bacteroidia	Cytophagales	Spirosomaceae	Runella	446
Otu00064	LC-5m-E1	0.00467455	5	86666.7	Bacteria	Proteobacteria	Gammaproteobacteria	Betaproteobacteriales	betII	Pnec	405
Otu00050	LC-19m-E1	0.00467235	19	397000	Bacteria	Bacteroidetes	Bacteroidia	Cytophagales	Spirosomaceae	Emticicia	1855
Otu00139	LC-19m-E1	0.00461395	19	397000	Bacteria	Omnitrophicaeota	Omnitrophia	Omnitrophales	Omnitrophaceae	Candidatus_Omnitrophus	1832
Otu00035	LC-11m-E1	0.00461258	11	104333	Bacteria	Proteobacteria	Gammaproteobacteria	Betaproteobacteriales	betII	Pnec	481
Otu00039	LC-11m-E1	0.00461258	11	104333	Bacteria	Actinobacteria	Actinobacteria	Micrococcales	Luna1	Luna1-A	481
Otu00063	LC-15point5m-E1	0.0045819	15.5	585000	Bacteria	Bacteroidetes	Bacteroidia	Flavobacteriales	bacV	unclassified	2680
Otu00156	LC-3m-E1	0.00450003	3	95666.7	Bacteria	Proteobacteria	Gammaproteobacteria	Betaproteobacteriales	betVII	betVII-B	431
Otu00186	LC-19m-E1	0.00449714	19	397000	Bacteria	Chloroflexi	Dehalococcoidia	GIF9	GIF9_fa	GIF9_ge	1785
Otu00043	LC-17m-E1	0.00448563	17	434667	Bacteria	Bacteroidetes	Bacteroidia	Flavobacteriales	bacV	unclassified	1950
Otu00182	LC-3m-E1	0.00446694	3	95666.7	Bacteria	Verrucomicrobia	Verrucomicrobiae	Opitutales	Opitutaceae	Opitutaceae_unclassified	427
Otu00080	Cadagno15m-E2	0.00446451	15	905000	Bacteria	Bacteroidetes	Bacteroidia	Sphingobacteriales	env.OPS_17	env.OPS_17_ge	4040
Otu00094	LC-15point5m-E1	0.00443872	15.5	585000	Bacteria	Proteobacteria	Gammaproteobacteria	Betaproteobacteriales	Hydrogenophilaceae	uncultured	2597
Otu00020	LC-13m-E1	0.00443512	13	95333.3	Bacteria	Bacteroidetes	Chlorobia	Chlorobiales	Chlorobiaceae	Chlorobium	423
Otu00066	Cadagno15m-E2	0.0044132	15	905000	Bacteria	Planctomycetes	Planctomycetacia	Isosphaerales	Isosphaeraceae	uncultured	3994
Otu00182	LC-5m-E1	0.00439125	5	86666.7	Bacteria	Verrucomicrobia	Verrucomicrobiae	Opitutales	Opitutaceae	Opitutaceae_unclassified	381
Otu00134	LC-19m-E1	0.00438033	19	397000	Bacteria	Firmicutes	Clostridia	Clostridiales	Family_XIII	Family_XIII_ge	1739
Otu00183	LC-19m-E1	0.00438033	19	397000	Bacteria	Epsilonbacteraeota	Campylobacteria	Campylobacterales	Campylobacterales_unclassified	Campylobacterales_unclassified	1739
Otu00116	LC-13m-E1	0.00437519	13	95333.3	Bacteria	Proteobacteria	Deltaproteobacteria	Bdellovibrionales	Bdellovibrionaceae	Bdellovibrio	417
Otu00069	Cadagno15m-E2	0.00436188	15	905000	Bacteria	Acidobacteria	Holophagae	Holophagales	Holophagaceae	Holophagaceae_unclassified	3948
Otu00056	LC-9m-E1	0.00435012	9	73000	Bacteria	Actinobacteria	Actinobacteria	Micrococcales	Luna1	Luna1-A	318
Otu00185	LC-19m-E1	0.00432192	19	397000	Bacteria	Firmicutes	Negativicutes	Selenomonadales	Veillonellaceae	uncultured	1716
Otu00050	LC-17m-E1	0.00430856	17	434667	Bacteria	Bacteroidetes	Bacteroidia	Cytophagales	Spirosomaceae	Emticicia	1873
Otu00136	LC-17m-E1	0.00430856	17	434667	Bacteria	Bacteroidetes	Bacteroidetes_unclassified	Bacteroidetes_unclassified	Bacteroidetes_unclassified	Bacteroidetes_unclassified	1873
Otu00009	LC-15point5m-E1	0.00429553	15.5	585000	Bacteria	Verrucomicrobia	Verrucomicrobiae	uncultured	uncultured_fa	uncultured_ge	2513
Otu00087	LC-15point5m-E1	0.00429553	15.5	585000	Bacteria	Proteobacteria	Gammaproteobacteria	Chromatiales	Chromatiaceae	Thiocystis	2513
Otu00102	LC-15point5m-E1	0.00429553	15.5	585000	Bacteria	Acidobacteria	Holophagae	Holophagales	Holophagaceae	Geothrix	2513
Otu00025	LC-13m-E1	0.00425532	13	95333.3	Bacteria	Actinobacteria	Actinobacteria	Frankiales	acTH1	acTH1-A	406
Otu00104	LC-17m-E1	0.00424954	17	434667	Bacteria	Proteobacteria	Gammaproteobacteria	Betaproteobacteriales	Burkholderiaceae	Burkholderiaceae_unclassified	1847
Otu00107	LC-11m-E1	0.00420797	11	104333	Bacteria	Actinobacteria	Actinobacteria	Frankiales	acSTL	acSTL-A	439
Otu00161	LC-19m-E1	0.00420512	19	397000	Bacteria	Proteobacteria	Deltaproteobacteria	Syntrophobacterales	Syntrophaceae	Smithella	1669
Otu00091	LC-13m-E1	0.00419539	13	95333.3	Bacteria	Actinobacteria	Actinobacteria	Frankiales	acI	acI-A	400
Otu00079	Cadagno15m-E2	0.00415662	15	905000	Bacteria	Bacteroidetes	Bacteroidia	Bacteroidales	Prolixibacteraceae	BSV13	3762
Otu00022	LC-15point5m-E1	0.00415235	15.5	585000	Bacteria	Bacteroidetes	Bacteroidia	Chitinophagales	bacI	bacI-A	2429
Otu00092	LC-15point5m-E1	0.00415235	15.5	585000	Bacteria	Kiritimatiellaeota	Kiritimatiellae	WCHB1-41	WCHB1-41_fa	WCHB1-41_ge	2429
Otu00141	LC-13m-E1	0.00413545	13	95333.3	Bacteria	Epsilonbacteraeota	Campylobacteria	Campylobacterales	Thiovulaceae	Sulfuricurvum	394
Otu00076	Cadagno15m-E2	0.0041053	15	905000	Bacteria	Proteobacteria	Gammaproteobacteria	Chromatiales	Chromatiaceae	Lamprocystis	3715
Otu00054	LC-13m-E1	0.00401558	13	95333.3	Bacteria	Bacteroidetes	Bacteroidia	Bacteroidales	Paludibacteraceae	Paludibacter	383
Otu00032	LC-15point5m-E1	0.00400916	15.5	585000	Bacteria	Actinobacteria	Actinobacteria	Frankiales	acI	acI-A	2345
Otu00119	LC-15point5m-E1	0.00400916	15.5	585000	Bacteria	Proteobacteria	Deltaproteobacteria	Desulfobacterales	Desulfobulbaceae	Desulfobulbus	2345
Otu00169	LC-15point5m-E1	0.00400916	15.5	585000	Bacteria	Kiritimatiellaeota	Kiritimatiellae	WCHB1-41	WCHB1-41_fa	WCHB1-41_ge	2345
Otu00036	LC-3m-E1	0.00397062	3	95666.7	Bacteria	Verrucomicrobia	Verrucomicrobiae	uncultured	uncultured_fa	uncultured_ge	380
Otu00067	LC-19m-E1	0.00391309	19	397000	Bacteria	Bacteroidetes	Bacteroidia	Sphingobacteriales	KD1-131	KD1-131_ge	1553
Otu00063	LC-3m-E1	0.00390444	3	95666.7	Bacteria	Bacteroidetes	Bacteroidia	Flavobacteriales	bacV	unclassified	374
Otu00003	LC-13m-E1	0.00389572	13	95333.3	Bacteria	Bacteroidetes	Bacteroidia	Flavobacteriales	bacII	bacII-A	371
Otu00072	LC-13m-E1	0.00389572	13	95333.3	Bacteria	Patescibacteria	Gracilibacteria	JGI_0000069-P22	JGI_0000069-P22_fa	JGI_0000069-P22_ge	371
Otu00074	LC-13m-E1	0.00389572	13	95333.3	Bacteria	Verrucomicrobia	Verrucomicrobiae	Chthoniobacterales	verI-B	Xip-B1	371
Otu00086	LC-15point5m-E1	0.00386598	15.5	585000	Bacteria	Proteobacteria	Gammaproteobacteria	Halothiobacillales	Halothiobacillaceae	Thiovirga	2262
Otu00137	LC-15point5m-E1	0.00386598	15.5	585000	Bacteria	Bacteroidetes	Bacteroidia	Chitinophagales	Saprospiraceae	uncultured	2262
Otu00144	LC-19m-E1	0.00385469	19	397000	Bacteria	Spirochaetes	Spirochaetia	Spirochaetales	Spirochaetaceae	uncultured	1530
Otu00064	LC-9m-E1	0.00382283	9	73000	Bacteria	Proteobacteria	Gammaproteobacteria	Betaproteobacteriales	betII	Pnec	279
Otu00095	LC-19m-E1	0.00379628	19	397000	Bacteria	Patescibacteria	Parcubacteria	Parcubacteria_unclassified	Parcubacteria_unclassified	Parcubacteria_unclassified	1507
Otu00149	LC-9m-E1	0.00377889	9	73000	Bacteria	Bacteroidetes	Bacteroidia	Flavobacteriales	NS9_marine_group	NS9_marine_group_ge	276
Otu00015	LC-17m-E1	0.00377737	17	434667	Bacteria	Actinobacteria	Actinobacteria	Frankiales	acI	acI-A	1642
Otu00050	LC-5m-E1	0.00375381	5	86666.7	Bacteria	Bacteroidetes	Bacteroidia	Cytophagales	Spirosomaceae	Emticicia	325
Otu00009	Cadagno15m-E2	0.00374609	15	905000	Bacteria	Verrucomicrobia	Verrucomicrobiae	uncultured	uncultured_fa	uncultured_ge	3390
Otu00118	LC-9m-E1	0.00373495	9	73000	Bacteria	Bacteroidetes	Bacteroidia	Sphingobacteriales	NS11-12_marine_group	NS11-12_marine_group_ge	273
Otu00197	Cadagno7m-E2	0.00372791	7	157333	Bacteria	Bacteroidetes	Bacteroidia	Chitinophagales	Chitinophagaceae	Chitinophagaceae_unclassified	587
Otu00098	Cadagno15m-E2	0.00369477	15	905000	Bacteria	Bacteroidetes	Bacteroidia	Bacteroidales	FTLpost3	FTLpost3_ge	3344
Otu00119	LC-17m-E1	0.00365933	17	434667	Bacteria	Proteobacteria	Deltaproteobacteria	Desulfobacterales	Desulfobulbaceae	Desulfobulbus	1591
Otu00140	LC-17m-E1	0.00365933	17	434667	Bacteria	Patescibacteria	Gracilibacteria	Absconditabacteriales_(SR1)	Absconditabacteriales_(SR1)_fa	Absconditabacteriales_(SR1)_ge	1591
Otu00207	LC-3m-E1	0.00363973	3	95666.7	Bacteria	Bacteroidetes	Bacteroidia	Sphingobacteriales	Sphingobacteriaceae	Pedobacter	348
Otu00102	LC-19m-E1	0.00362107	19	397000	Bacteria	Acidobacteria	Holophagae	Holophagales	Holophagaceae	Geothrix	1438
Otu00091	LC-5m-E1	0.00361215	5	86666.7	Bacteria	Actinobacteria	Actinobacteria	Frankiales	acI	acI-A	313
Otu00186	LC-17m-E1	0.00360031	17	434667	Bacteria	Chloroflexi	Dehalococcoidia	GIF9	GIF9_fa	GIF9_ge	1565
Otu00080	LC-15point5m-E1	0.00357961	15.5	585000	Bacteria	Bacteroidetes	Bacteroidia	Sphingobacteriales	env.OPS_17	env.OPS_17_ge	2094
Otu00162	LC-15point5m-E1	0.00357961	15.5	585000	Bacteria	Proteobacteria	Deltaproteobacteria	Desulfuromonadales	Geobacteraceae	Geobacter	2094
Otu00177	LC-19m-E1	0.00356267	19	397000	Bacteria	Proteobacteria	Deltaproteobacteria	Desulfobacterales	Desulfobulbaceae	Desulfobulbaceae_ge	1414
Otu00063	LC-5m-E1	0.00354133	5	86666.7	Bacteria	Bacteroidetes	Bacteroidia	Flavobacteriales	bacV	unclassified	307
Otu00105	LC-17m-E1	0.00354128	17	434667	Bacteria	Proteobacteria	Deltaproteobacteria	Desulfobacterales	Desulfobulbaceae	Desulfobulbaceae_ge	1539
Otu00102	Cadagno15m-E2	0.00354082	15	905000	Bacteria	Acidobacteria	Holophagae	Holophagales	Holophagaceae	Geothrix	3204
Otu00022	Cadagno15m-E2	0.00348951	15	905000	Bacteria	Bacteroidetes	Bacteroidia	Chitinophagales	bacI	bacI-A	3158
Otu00063	Cadagno15m-E2	0.00348951	15	905000	Bacteria	Bacteroidetes	Bacteroidia	Flavobacteriales	bacV	unclassified	3158
Otu00163	LC-13m-E1	0.00347618	13	95333.3	Bacteria	Proteobacteria	Deltaproteobacteria	Bdellovibrionales	Bacteriovoracaceae	Peredibacter	331
Otu00169	LC-19m-E1	0.00344586	19	397000	Bacteria	Kiritimatiellaeota	Kiritimatiellae	WCHB1-41	WCHB1-41_fa	WCHB1-41_ge	1368
Otu00103	LC-3m-E1	0.0034412	3	95666.7	Bacteria	Bacteroidetes	Bacteroidia	Chitinophagales	bacI	unclassified	329
Otu00075	LC-15point5m-E1	0.00343643	15.5	585000	Bacteria	Firmicutes	Clostridia	Clostridiales	Family_XIII	Anaerovorax	2010
Otu00134	LC-15point5m-E1	0.00343643	15.5	585000	Bacteria	Firmicutes	Clostridia	Clostridiales	Family_XIII	Family_XIII_ge	2010
Otu00098	LC-17m-E1	0.00342324	17	434667	Bacteria	Bacteroidetes	Bacteroidia	Bacteroidales	FTLpost3	FTLpost3_ge	1488
Otu00102	LC-17m-E1	0.00342324	17	434667	Bacteria	Acidobacteria	Holophagae	Holophagales	Holophagaceae	Geothrix	1488
Otu00144	LC-17m-E1	0.00342324	17	434667	Bacteria	Spirochaetes	Spirochaetia	Spirochaetales	Spirochaetaceae	uncultured	1488
Otu00014	LC-19m-E1	0.00338746	19	397000	Bacteria	Actinobacteria	Actinobacteria	Frankiales	acI	acI_unclassified	1345
Otu00118	Cadagno7m-E2	0.00337704	7	157333	Bacteria	Bacteroidetes	Bacteroidia	Sphingobacteriales	NS11-12_marine_group	NS11-12_marine_group_ge	531
Otu00152	LC-11m-E1	0.00335828	11	104333	Bacteria	Bacteroidetes	Bacteroidia	Flavobacteriales	bacII	bacII-A	350
Otu00053	LC-13m-E1	0.00335631	13	95333.3	Bacteria	Bacteroidetes	Bacteroidia	Bacteroidales	Prolixibacteraceae	BSV13	320
Otu00065	LC-13m-E1	0.00335631	13	95333.3	Bacteria	Bacteroidetes	Bacteroidia	Flavobacteriales	bacV	unclassified	320
Otu00122	LC-13m-E1	0.00335631	13	95333.3	Bacteria	Actinobacteria	Actinobacteria	Frankiales	acI	acI-C	320
Otu00142	LC-13m-E1	0.00335631	13	95333.3	Bacteria	Proteobacteria	Alphaproteobacteria	Caulobacterales	Caulobacteraceae	Caulobacter	320
Otu00113	LC-9m-E1	0.00333949	9	73000	Bacteria	Actinobacteria	Acidimicrobiia	Microtrichales	acIV	acIV-B	244
Otu00042	Cadagno7m-E2	0.00333319	7	157333	Bacteria	Cyanobacteria	Oxyphotobacteria	Chloroplast	Chloroplast_fa	Chloroplast_ge	524
Otu00160	LC-19m-E1	0.00332905	19	397000	Bacteria	Bacteroidetes	Bacteroidia	Bacteroidales	Bacteroidetes_BD2-2	Bacteroidetes_BD2-2_ge	1322
Otu00132	LC-5m-E1	0.00332885	5	86666.7	Bacteria	Proteobacteria	Alphaproteobacteria	Sphingomonadales	alfIV	alfIV_unclassified	289
Otu00032	LC-17m-E1	0.0033052	17	434667	Bacteria	Actinobacteria	Actinobacteria	Frankiales	acI	acI-A	1437
Otu00092	LC-17m-E1	0.0033052	17	434667	Bacteria	Kiritimatiellaeota	Kiritimatiellae	WCHB1-41	WCHB1-41_fa	WCHB1-41_ge	1437
Otu00222	LC-9m-E1	0.00329554	9	73000	Bacteria	Bacteroidetes	Bacteroidia	Chitinophagales	37-13	37-13_ge	241
Otu00089	LC-15point5m-E1	0.00329324	15.5	585000	Bacteria	Verrucomicrobia	Verrucomicrobiae	Chthoniobacterales	Terrimicrobiaceae	Terrimicrobium	1927
Otu00094	Cadagno15m-E2	0.00328424	15	905000	Bacteria	Proteobacteria	Gammaproteobacteria	Betaproteobacteriales	Hydrogenophilaceae	uncultured	2972
Otu00106	LC-3m-E1	0.00327576	3	95666.7	Bacteria	Cyanobacteria	Oxyphotobacteria	Synechococcales	Cyanobiaceae	Cyanobium_PCC-6307	313
Otu00090	LC-9m-E1	0.0032516	9	73000	Bacteria	Bacteroidetes	Bacteroidia	Sphingobacteriales	bacVI	unclassified	237
Otu00161	LC-17m-E1	0.00324618	17	434667	Bacteria	Proteobacteria	Deltaproteobacteria	Syntrophobacterales	Syntrophaceae	Smithella	1411
Otu00114	Cadagno7m-E2	0.00324547	7	157333	Bacteria	Bacteroidetes	Bacteroidia	Chitinophagales	bacI	unclassified	511
Otu00124	LC-3m-E1	0.00324267	3	95666.7	Bacteria	Verrucomicrobia	Verrucomicrobiae	Verrucomicrobiales	Verrucomicrobiaceae	Prosthecobacter	310
Otu00104	Cadagno15m-E2	0.00318161	15	905000	Bacteria	Proteobacteria	Gammaproteobacteria	Betaproteobacteriales	Burkholderiaceae	Burkholderiaceae_unclassified	2879
Otu00028	LC-13m-E1	0.00317651	13	95333.3	Bacteria	Armatimonadetes	Armatimonadia	Armatimonadales	Armatimonadaceae	Armatimonas	303
Otu00117	Cadagno7m-E2	0.00315776	7	157333	Bacteria	Actinobacteria	Actinobacteria	Micrococcales	Luna3	unclassified	497
Otu00013	LC-11m-E1	0.00315598	11	104333	Bacteria	Proteobacteria	Gammaproteobacteria	Methylococcales	gamI	unclassified	329
Otu00133	LC-11m-E1	0.00315598	11	104333	Bacteria	Bacteroidetes	Bacteroidia	Sphingobacteriales	Sphingobacteriaceae	Solitalea	329
Otu00091	LC-19m-E1	0.00315384	19	397000	Bacteria	Actinobacteria	Actinobacteria	Frankiales	acI	acI-A	1252
Otu00116	LC-15point5m-E1	0.00315006	15.5	585000	Bacteria	Proteobacteria	Deltaproteobacteria	Bdellovibrionales	Bdellovibrionaceae	Bdellovibrio	1843
Otu00136	LC-15point5m-E1	0.00315006	15.5	585000	Bacteria	Bacteroidetes	Bacteroidetes_unclassified	Bacteroidetes_unclassified	Bacteroidetes_unclassified	Bacteroidetes_unclassified	1843
Otu00125	LC-17m-E1	0.00312814	17	434667	Bacteria	Verrucomicrobia	Verrucomicrobiae	Opitutales	Opitutaceae	Opitutaceae_unclassified	1360
Otu00083	LC-9m-E1	0.00311978	9	73000	Bacteria	Verrucomicrobia	Verrucomicrobiae	Verrucomicrobiales	Rubritaleaceae	Luteolibacter	228
Otu00137	LC-13m-E1	0.00311657	13	95333.3	Bacteria	Bacteroidetes	Bacteroidia	Chitinophagales	Saprospiraceae	uncultured	297
Otu00015	LC-19m-E1	0.00309543	19	397000	Bacteria	Actinobacteria	Actinobacteria	Frankiales	acI	acI-A	1229
Otu00105	Cadagno15m-E2	0.00307898	15	905000	Bacteria	Proteobacteria	Deltaproteobacteria	Desulfobacterales	Desulfobulbaceae	Desulfobulbaceae_ge	2786
Otu00132	LC-9m-E1	0.00307584	9	73000	Bacteria	Proteobacteria	Alphaproteobacteria	Sphingomonadales	alfIV	alfIV_unclassified	225
Otu00138	LC-17m-E1	0.00306911	17	434667	Bacteria	Bacteroidetes	Bacteroidia	Bacteroidales	Marinilabiliaceae	uncultured	1334
Otu00035	LC-13m-E1	0.00305664	13	95333.3	Bacteria	Proteobacteria	Gammaproteobacteria	Betaproteobacteriales	betII	Pnec	291
Otu00066	LC-13m-E1	0.00305664	13	95333.3	Bacteria	Planctomycetes	Planctomycetacia	Isosphaerales	Isosphaeraceae	uncultured	291
Otu00135	LC-13m-E1	0.00305664	13	95333.3	Bacteria	Bacteroidetes	Bacteroidia	Chitinophagales	bacI	bacI-B	291
Otu00180	LC-13m-E1	0.00305664	13	95333.3	Bacteria	Epsilonbacteraeota	Campylobacteria	Campylobacterales	Sulfurovaceae	Sulfurovum	291
Otu00205	LC-13m-E1	0.00305664	13	95333.3	Bacteria	Bacteroidetes	Bacteroidia	Sphingobacteriales	bacVI	unclassified	291
Otu00068	LC-3m-E1	0.00304414	3	95666.7	Bacteria	Bacteroidetes	Bacteroidia	Flavobacteriales	bacII	bacII-A	291
Otu00048	LC-19m-E1	0.00303703	19	397000	Bacteria	Bacteroidetes	Bacteroidia	Sphingobacteriales	bacVI	unclassified	1206
Otu00038	LC-15point5m-E1	0.00300687	15.5	585000	Bacteria	Proteobacteria	Gammaproteobacteria	Betaproteobacteriales	betI	betI-A	1759
Otu00091	LC-15point5m-E1	0.00300687	15.5	585000	Bacteria	Actinobacteria	Actinobacteria	Frankiales	acI	acI-A	1759
Otu00140	LC-15point5m-E1	0.00300687	15.5	585000	Bacteria	Patescibacteria	Gracilibacteria	Absconditabacteriales_(SR1)	Absconditabacteriales_(SR1)_fa	Absconditabacteriales_(SR1)_ge	1759
Otu00141	LC-15point5m-E1	0.00300687	15.5	585000	Bacteria	Epsilonbacteraeota	Campylobacteria	Campylobacterales	Thiovulaceae	Sulfuricurvum	1759
Otu00142	LC-15point5m-E1	0.00300687	15.5	585000	Bacteria	Proteobacteria	Alphaproteobacteria	Caulobacterales	Caulobacteraceae	Caulobacter	1759
Otu00157	LC-15point5m-E1	0.00300687	15.5	585000	Bacteria	Proteobacteria	Deltaproteobacteria	Syntrophobacterales	Syntrophaceae	Desulfomonile	1759
Otu00038	LC-13m-E1	0.0029967	13	95333.3	Bacteria	Proteobacteria	Gammaproteobacteria	Betaproteobacteriales	betI	betI-A	286
Otu00119	LC-13m-E1	0.0029967	13	95333.3	Bacteria	Proteobacteria	Deltaproteobacteria	Desulfobacterales	Desulfobulbaceae	Desulfobulbus	286
Otu00017	Cadagno15m-E2	0.00297634	15	905000	Bacteria	Verrucomicrobia	Verrucomicrobiae	Pedosphaerales	Pedosphaeraceae	Pedosphaeraceae_ge	2694
Otu00147	LC-5m-E1	0.00297472	5	86666.7	Bacteria	Proteobacteria	Gammaproteobacteria	Pseudomonadales	gamIV	gamIV-A	258
Otu00110	LC-9m-E1	0.00294402	9	73000	Bacteria	Bacteroidetes	Bacteroidia	Sphingobacteriales	bacVI	unclassified	215
Otu00116	LC-19m-E1	0.00292022	19	397000	Bacteria	Proteobacteria	Deltaproteobacteria	Bdellovibrionales	Bdellovibrionaceae	Bdellovibrio	1159
Otu00153	LC-19m-E1	0.00292022	19	397000	Bacteria	Bacteroidetes	Bacteroidia	Bacteroidales	Prolixibacteraceae	BSV13	1159
Otu00176	LC-19m-E1	0.00292022	19	397000	Bacteria	Bacteroidetes	Bacteroidia	Bacteroidales	Bacteroidetes_vadinHA17	Bacteroidetes_vadinHA17_ge	1159
Otu00228	LC-3m-E1	0.00291179	3	95666.7	Bacteria	Proteobacteria	Alphaproteobacteria	Sphingomonadales	alfIII	unclassified	279
Otu00059	LC-9m-E1	0.00290008	9	73000	Bacteria	Chloroflexi	SL56_marine_group	SL56_marine_group_or	SL56_marine_group_fa	SL56_marine_group_ge	212
Otu00091	LC-17m-E1	0.00289205	17	434667	Bacteria	Actinobacteria	Actinobacteria	Frankiales	acI	acI-A	1257
Otu00137	LC-17m-E1	0.00289205	17	434667	Bacteria	Bacteroidetes	Bacteroidia	Chitinophagales	Saprospiraceae	uncultured	1257
Otu00132	LC-3m-E1	0.0028787	3	95666.7	Bacteria	Proteobacteria	Alphaproteobacteria	Sphingomonadales	alfIV	alfIV_unclassified	275
Otu00127	Cadagno15m-E2	0.00287371	15	905000	Bacteria	Bacteroidetes	Bacteroidia	Flavobacteriales	bacII	bacII-A	2601
Otu00019	LC-15point5m-E1	0.00286369	15.5	585000	Bacteria	Bacteroidetes	Bacteroidia	Sphingobacteriales	bacVI	unclassified	1675
Otu00160	LC-15point5m-E1	0.00286369	15.5	585000	Bacteria	Bacteroidetes	Bacteroidia	Bacteroidales	Bacteroidetes_BD2-2	Bacteroidetes_BD2-2_ge	1675
Otu00176	LC-15point5m-E1	0.00286369	15.5	585000	Bacteria	Bacteroidetes	Bacteroidia	Bacteroidales	Bacteroidetes_vadinHA17	Bacteroidetes_vadinHA17_ge	1675
Otu00181	LC-15point5m-E1	0.00286369	15.5	585000	Bacteria	Patescibacteria	ABY1	Candidatus_Falkowbacteria	Candidatus_Falkowbacteria_fa	Candidatus_Falkowbacteria_ge	1675
Otu00043	LC-19m-E1	0.00286182	19	397000	Bacteria	Bacteroidetes	Bacteroidia	Flavobacteriales	bacV	unclassified	1136
Otu00167	LC-19m-E1	0.00286182	19	397000	Bacteria	Bacteroidetes	Bacteroidia	Sphingobacteriales	ST-12K33	ST-12K33_ge	1136
Otu00028	Cadagno7m-E2	0.00285075	7	157333	Bacteria	Armatimonadetes	Armatimonadia	Armatimonadales	Armatimonadaceae	Armatimonas	449
Otu00222	LC-5m-E1	0.00283306	5	86666.7	Bacteria	Bacteroidetes	Bacteroidia	Chitinophagales	37-13	37-13_ge	246
Otu00141	LC-17m-E1	0.00283303	17	434667	Bacteria	Epsilonbacteraeota	Campylobacteria	Campylobacterales	Thiovulaceae	Sulfuricurvum	1231
Otu00059	LC-19m-E1	0.00280341	19	397000	Bacteria	Chloroflexi	SL56_marine_group	SL56_marine_group_or	SL56_marine_group_fa	SL56_marine_group_ge	1113
Otu00270	LC-19m-E1	0.00280341	19	397000	Bacteria	Proteobacteria	Deltaproteobacteria	Myxococcales	Myxococcales_unclassified	Myxococcales_unclassified	1113
Otu00038	LC-17m-E1	0.00277401	17	434667	Bacteria	Proteobacteria	Gammaproteobacteria	Betaproteobacteriales	betI	betI-A	1206
Otu00162	LC-17m-E1	0.00277401	17	434667	Bacteria	Proteobacteria	Deltaproteobacteria	Desulfuromonadales	Geobacteraceae	Geobacter	1206
Otu00048	LC-9m-E1	0.00276826	9	73000	Bacteria	Bacteroidetes	Bacteroidia	Sphingobacteriales	bacVI	unclassified	202
Otu00103	LC-5m-E1	0.00276224	5	86666.7	Bacteria	Bacteroidetes	Bacteroidia	Chitinophagales	bacI	unclassified	239
Otu00187	LC-3m-E1	0.00274634	3	95666.7	Bacteria	Proteobacteria	Alphaproteobacteria	Sphingomonadales	alfIV	alfIV-B	263
Otu00094	LC-19m-E1	0.00274501	19	397000	Bacteria	Proteobacteria	Gammaproteobacteria	Betaproteobacteriales	Hydrogenophilaceae	uncultured	1090
Otu00175	LC-19m-E1	0.00274501	19	397000	Bacteria	Bacteroidetes	Bacteroidia	Bacteroidales	Paludibacteraceae	Paludibacter	1090
Otu00178	LC-19m-E1	0.00274501	19	397000	Bacteria	Bacteroidetes	Bacteroidia	Bacteroidales	Prolixibacteraceae	uncultured	1090
Otu00034	LC-15point5m-E1	0.0027205	15.5	585000	Bacteria	Bacteroidetes	Bacteroidia	Chitinophagales	bacIV	bacIV-B	1591
Otu00059	LC-17m-E1	0.00271499	17	434667	Bacteria	Chloroflexi	SL56_marine_group	SL56_marine_group_or	SL56_marine_group_fa	SL56_marine_group_ge	1180
Otu00059	LC-13m-E1	0.00269703	13	95333.3	Bacteria	Chloroflexi	SL56_marine_group	SL56_marine_group_or	SL56_marine_group_fa	SL56_marine_group_ge	257
Otu00125	LC-19m-E1	0.0026866	19	397000	Bacteria	Verrucomicrobia	Verrucomicrobiae	Opitutales	Opitutaceae	Opitutaceae_unclassified	1067
Otu00140	LC-19m-E1	0.0026866	19	397000	Bacteria	Patescibacteria	Gracilibacteria	Absconditabacteriales_(SR1)	Absconditabacteriales_(SR1)_fa	Absconditabacteriales_(SR1)_ge	1067
Otu00159	LC-9m-E1	0.00268038	9	73000	Bacteria	Bacteroidetes	Bacteroidia	Sphingobacteriales	bacVI	bacVI-B	196
Otu00203	Cadagno7m-E2	0.00267532	7	157333	Bacteria	Bacteroidetes	Bacteroidia	Flavobacteriales	bacV	unclassified	421
Otu00015	Cadagno15m-E2	0.00266845	15	905000	Bacteria	Actinobacteria	Actinobacteria	Frankiales	acI	acI-A	2415
Otu00177	LC-17m-E1	0.00265596	17	434667	Bacteria	Proteobacteria	Deltaproteobacteria	Desulfobacterales	Desulfobulbaceae	Desulfobulbaceae_ge	1154
Otu00179	LC-17m-E1	0.00265596	17	434667	Bacteria	Chloroflexi	Anaerolineae	Anaerolineales	Anaerolineaceae	Anaerolineaceae_unclassified	1154
Otu00127	LC-13m-E1	0.0026371	13	95333.3	Bacteria	Bacteroidetes	Bacteroidia	Flavobacteriales	bacII	bacII-A	251
Otu00063	LC-9m-E1	0.00263644	9	73000	Bacteria	Bacteroidetes	Bacteroidia	Flavobacteriales	bacV	unclassified	192
Otu00087	LC-19m-E1	0.0026282	19	397000	Bacteria	Proteobacteria	Gammaproteobacteria	Chromatiales	Chromatiaceae	Thiocystis	1043
Otu00137	LC-19m-E1	0.0026282	19	397000	Bacteria	Bacteroidetes	Bacteroidia	Chitinophagales	Saprospiraceae	uncultured	1043
Otu00122	LC-5m-E1	0.00262058	5	86666.7	Bacteria	Actinobacteria	Actinobacteria	Frankiales	acI	acI-C	227
Otu00140	Cadagno15m-E2	0.00261713	15	905000	Bacteria	Patescibacteria	Gracilibacteria	Absconditabacteriales_(SR1)	Absconditabacteriales_(SR1)_fa	Absconditabacteriales_(SR1)_ge	2369
Otu00063	LC-17m-E1	0.00259694	17	434667	Bacteria	Bacteroidetes	Bacteroidia	Flavobacteriales	bacV	unclassified	1129
Otu00087	LC-17m-E1	0.00259694	17	434667	Bacteria	Proteobacteria	Gammaproteobacteria	Chromatiales	Chromatiaceae	Thiocystis	1129
Otu00113	LC-3m-E1	0.0025809	3	95666.7	Bacteria	Actinobacteria	Acidimicrobiia	Microtrichales	acIV	acIV-B	247
Otu00138	LC-15point5m-E1	0.00257732	15.5	585000	Bacteria	Bacteroidetes	Bacteroidia	Bacteroidales	Marinilabiliaceae	uncultured	1508
Otu00080	LC-19m-E1	0.00256979	19	397000	Bacteria	Bacteroidetes	Bacteroidia	Sphingobacteriales	env.OPS_17	env.OPS_17_ge	1020
Otu00032	Cadagno15m-E2	0.00256581	15	905000	Bacteria	Actinobacteria	Actinobacteria	Frankiales	acI	acI-A	2322
Otu00125	Cadagno15m-E2	0.00256581	15	905000	Bacteria	Verrucomicrobia	Verrucomicrobiae	Opitutales	Opitutaceae	Opitutaceae_unclassified	2322
Otu00134	Cadagno15m-E2	0.00256581	15	905000	Bacteria	Firmicutes	Clostridia	Clostridiales	Family_XIII	Family_XIII_ge	2322
Otu00136	Cadagno15m-E2	0.00256581	15	905000	Bacteria	Bacteroidetes	Bacteroidetes_unclassified	Bacteroidetes_unclassified	Bacteroidetes_unclassified	Bacteroidetes_unclassified	2322
Otu00164	Cadagno15m-E2	0.00256581	15	905000	Bacteria	Verrucomicrobia	Verrucomicrobiae	Pedosphaerales	Pedosphaeraceae	Pedosphaera	2322
Otu00050	LC-9m-E1	0.00254855	9	73000	Bacteria	Bacteroidetes	Bacteroidia	Cytophagales	Spirosomaceae	Emticicia	186
Otu00080	LC-17m-E1	0.00253792	17	434667	Bacteria	Bacteroidetes	Bacteroidia	Sphingobacteriales	env.OPS_17	env.OPS_17_ge	1103
Otu00077	LC-13m-E1	0.00251723	13	95333.3	Bacteria	Patescibacteria	Gracilibacteria	Absconditabacteriales_(SR1)	Absconditabacteriales_(SR1)_fa	Absconditabacteriales_(SR1)_ge	240
Otu00091	LC-3m-E1	0.00251472	3	95666.7	Bacteria	Actinobacteria	Actinobacteria	Frankiales	acI	acI-A	241
Otu00116	Cadagno15m-E2	0.0025145	15	905000	Bacteria	Proteobacteria	Deltaproteobacteria	Bdellovibrionales	Bdellovibrionaceae	Bdellovibrio	2276
Otu00141	LC-19m-E1	0.00251139	19	397000	Bacteria	Epsilonbacteraeota	Campylobacteria	Campylobacterales	Thiovulaceae	Sulfuricurvum	997
Otu00198	LC-19m-E1	0.00251139	19	397000	Bacteria	Proteobacteria	Gammaproteobacteria	Chromatiales	Chromatiaceae	Thiodictyon	997
Otu00091	LC-11m-E1	0.00246814	11	104333	Bacteria	Actinobacteria	Actinobacteria	Frankiales	acI	acI-A	258
Otu00003	Cadagno15m-E2	0.00246318	15	905000	Bacteria	Bacteroidetes	Bacteroidia	Flavobacteriales	bacII	bacII-A	2229
Otu00137	Cadagno15m-E2	0.00246318	15	905000	Bacteria	Bacteroidetes	Bacteroidia	Chitinophagales	Saprospiraceae	uncultured	2229
Otu00049	LC-13m-E1	0.0024573	13	95333.3	Bacteria	Proteobacteria	Gammaproteobacteria	Betaproteobacteriales	Betaproteobacteriales_unclassified	Betaproteobacteriales_unclassified	234
Otu00022	LC-19m-E1	0.00245298	19	397000	Bacteria	Bacteroidetes	Bacteroidia	Chitinophagales	bacI	bacI-A	974
Otu00125	LC-15point5m-E1	0.00243414	15.5	585000	Bacteria	Verrucomicrobia	Verrucomicrobiae	Opitutales	Opitutaceae	Opitutaceae_unclassified	1424
Otu00218	LC-15point5m-E1	0.00243414	15.5	585000	Bacteria	Bacteria_unclassified	Bacteria_unclassified	Bacteria_unclassified	Bacteria_unclassified	Bacteria_unclassified	1424
Otu00085	LC-11m-E1	0.00242768	11	104333	Bacteria	Bacteroidetes	Bacteroidia	Chitinophagales	bacI	unclassified	253
Otu00206	Cadagno15m-E2	0.00241186	15	905000	Bacteria	Proteobacteria	Gammaproteobacteria	Gammaproteobacteria_unclassified	Gammaproteobacteria_unclassified	Gammaproteobacteria_unclassified	2183
Otu00187	LC-5m-E1	0.0024081	5	86666.7	Bacteria	Proteobacteria	Alphaproteobacteria	Sphingomonadales	alfIV	alfIV-B	209
Otu00034	LC-13m-E1	0.00239736	13	95333.3	Bacteria	Bacteroidetes	Bacteroidia	Chitinophagales	bacIV	bacIV-B	229
Otu00165	LC-13m-E1	0.00239736	13	95333.3	Bacteria	Proteobacteria	Deltaproteobacteria	Bdellovibrionales	Bdellovibrionaceae	OM27_clade	229
Otu00245	LC-19m-E1	0.00239458	19	397000	Bacteria	Bacteria_unclassified	Bacteria_unclassified	Bacteria_unclassified	Bacteria_unclassified	Bacteria_unclassified	951
Otu00111	LC-9m-E1	0.00237279	9	73000	Bacteria	Proteobacteria	Alphaproteobacteria	Rhodobacterales	alfVI	unclassified	173
Otu00123	LC-9m-E1	0.00237279	9	73000	Bacteria	Bacteroidetes	Bacteroidia	Bacteroidia_unclassified	Bacteroidia_unclassified	Bacteroidia_unclassified	173
Otu00182	LC-9m-E1	0.00237279	9	73000	Bacteria	Verrucomicrobia	Verrucomicrobiae	Opitutales	Opitutaceae	Opitutaceae_unclassified	173
Otu00050	Cadagno7m-E2	0.00236832	7	157333	Bacteria	Bacteroidetes	Bacteroidia	Cytophagales	Spirosomaceae	Emticicia	373
Otu00094	LC-17m-E1	0.00236086	17	434667	Bacteria	Proteobacteria	Gammaproteobacteria	Betaproteobacteriales	Hydrogenophilaceae	uncultured	1026
Otu00116	LC-17m-E1	0.00236086	17	434667	Bacteria	Proteobacteria	Deltaproteobacteria	Bdellovibrionales	Bdellovibrionaceae	Bdellovibrio	1026
Otu00183	LC-17m-E1	0.00236086	17	434667	Bacteria	Epsilonbacteraeota	Campylobacteria	Campylobacterales	Campylobacterales_unclassified	Campylobacterales_unclassified	1026
Otu00028	Cadagno15m-E2	0.00236055	15	905000	Bacteria	Armatimonadetes	Armatimonadia	Armatimonadales	Armatimonadaceae	Armatimonas	2136
Otu00031	LC-13m-E1	0.00233743	13	95333.3	Bacteria	Actinobacteria	Acidimicrobiia	Microtrichales	acIV	acIV-A	223
Otu00133	LC-13m-E1	0.00233743	13	95333.3	Bacteria	Bacteroidetes	Bacteroidia	Sphingobacteriales	Sphingobacteriaceae	Solitalea	223
Otu00107	LC-5m-E1	0.00233728	5	86666.7	Bacteria	Actinobacteria	Actinobacteria	Frankiales	acSTL	acSTL-A	203
Otu00228	LC-5m-E1	0.00233728	5	86666.7	Bacteria	Proteobacteria	Alphaproteobacteria	Sphingomonadales	alfIII	unclassified	203
Otu00164	LC-19m-E1	0.00233618	19	397000	Bacteria	Verrucomicrobia	Verrucomicrobiae	Pedosphaerales	Pedosphaeraceae	Pedosphaera	927
Otu00213	LC-19m-E1	0.00233618	19	397000	Bacteria	Bacteroidetes	Bacteroidia	Sphingobacteriales	Lentimicrobiaceae	Lentimicrobiaceae_ge	927
Otu00241	LC-19m-E1	0.00233618	19	397000	Bacteria	Firmicutes	Clostridia	Clostridiales	Clostridiales_unclassified	Clostridiales_unclassified	927
Otu00096	LC-9m-E1	0.00232885	9	73000	Bacteria	Bacteroidetes	Bacteroidia	Cytophagales	bacIII	bacIII-B	170
Otu00263	LC-9m-E1	0.00232885	9	73000	Bacteria	Bacteria_unclassified	Bacteria_unclassified	Bacteria_unclassified	Bacteria_unclassified	Bacteria_unclassified	170
Otu00209	LC-3m-E1	0.00231619	3	95666.7	Bacteria	Bacteroidetes	Bacteroidia	Chitinophagales	Chitinophagaceae	uncultured	222
Otu00240	LC-3m-E1	0.00231619	3	95666.7	Bacteria	Proteobacteria	Gammaproteobacteria	Betaproteobacteriales	betVII	betVII-A	222
Otu00019	LC-17m-E1	0.00230184	17	434667	Bacteria	Bacteroidetes	Bacteroidia	Sphingobacteriales	bacVI	unclassified	1001
Otu00022	LC-17m-E1	0.00230184	17	434667	Bacteria	Bacteroidetes	Bacteroidia	Chitinophagales	bacI	bacI-A	1001
Otu00185	LC-17m-E1	0.00230184	17	434667	Bacteria	Firmicutes	Negativicutes	Selenomonadales	Veillonellaceae	uncultured	1001
Otu00052	LC-15point5m-E1	0.00229095	15.5	585000	Bacteria	Cyanobacteria	Oxyphotobacteria	Chloroplast	Chloroplast_fa	Chloroplast_ge	1340
Otu00139	LC-15point5m-E1	0.00229095	15.5	585000	Bacteria	Omnitrophicaeota	Omnitrophia	Omnitrophales	Omnitrophaceae	Candidatus_Omnitrophus	1340
Otu00113	Cadagno7m-E2	0.0022806	7	157333	Bacteria	Actinobacteria	Acidimicrobiia	Microtrichales	acIV	acIV-B	359
Otu00019	LC-19m-E1	0.00227777	19	397000	Bacteria	Bacteroidetes	Bacteroidia	Sphingobacteriales	bacVI	unclassified	904
Otu00190	LC-19m-E1	0.00227777	19	397000	Bacteria	Proteobacteria	Alphaproteobacteria	Sphingomonadales	Sphingomonadaceae	Polymorphobacter	904
Otu00008	LC-13m-E1	0.0022775	13	95333.3	Bacteria	Cyanobacteria	Oxyphotobacteria	Oxyphotobacteria_unclassified	Oxyphotobacteria_unclassified	Oxyphotobacteria_unclassified	217
Otu00051	LC-13m-E1	0.0022775	13	95333.3	Bacteria	Cyanobacteria	Oxyphotobacteria	Chloroplast	Chloroplast_fa	Chloroplast_ge	217
Otu00106	LC-5m-E1	0.00226645	5	86666.7	Bacteria	Cyanobacteria	Oxyphotobacteria	Synechococcales	Cyanobiaceae	Cyanobium_PCC-6307	196
Otu00232	LC-5m-E1	0.00226645	5	86666.7	Bacteria	Proteobacteria	Gammaproteobacteria	Betaproteobacteriales	Betaproteobacteriales_unclassified	Betaproteobacteriales_unclassified	196
Otu00092	Cadagno15m-E2	0.00225792	15	905000	Bacteria	Kiritimatiellaeota	Kiritimatiellae	WCHB1-41	WCHB1-41_fa	WCHB1-41_ge	2043
Otu00101	Cadagno15m-E2	0.00225792	15	905000	Bacteria	Bacteroidetes	Bacteroidia	Sphingobacteriales	Lentimicrobiaceae	Lentimicrobiaceae_ge	2043
Otu00167	LC-17m-E1	0.00224281	17	434667	Bacteria	Bacteroidetes	Bacteroidia	Sphingobacteriales	ST-12K33	ST-12K33_ge	975
Otu00169	LC-17m-E1	0.00224281	17	434667	Bacteria	Kiritimatiellaeota	Kiritimatiellae	WCHB1-41	WCHB1-41_fa	WCHB1-41_ge	975
Otu00184	LC-17m-E1	0.00224281	17	434667	Bacteria	Bacteroidetes	Chlorobia	Chlorobiales	Chlorobiaceae	Chlorobium	975
Otu00076	LC-13m-E1	0.00221756	13	95333.3	Bacteria	Proteobacteria	Gammaproteobacteria	Chromatiales	Chromatiaceae	Lamprocystis	211
Otu00089	LC-13m-E1	0.00221756	13	95333.3	Bacteria	Verrucomicrobia	Verrucomicrobiae	Chthoniobacterales	Terrimicrobiaceae	Terrimicrobium	211
Otu00111	LC-13m-E1	0.00221756	13	95333.3	Bacteria	Proteobacteria	Alphaproteobacteria	Rhodobacterales	alfVI	unclassified	211
Otu00200	LC-13m-E1	0.00221756	13	95333.3	Bacteria	Bacteroidetes	Bacteroidia	Bacteroidia_unclassified	Bacteroidia_unclassified	Bacteroidia_unclassified	211
Otu00138	Cadagno15m-E2	0.0022066	15	905000	Bacteria	Bacteroidetes	Bacteroidia	Bacteroidales	Marinilabiliaceae	uncultured	1997
Otu00160	Cadagno15m-E2	0.0022066	15	905000	Bacteria	Bacteroidetes	Bacteroidia	Bacteroidales	Bacteroidetes_BD2-2	Bacteroidetes_BD2-2_ge	1997
Otu00184	Cadagno15m-E2	0.0022066	15	905000	Bacteria	Bacteroidetes	Chlorobia	Chlorobiales	Chlorobiaceae	Chlorobium	1997
Otu00159	LC-11m-E1	0.00218491	11	104333	Bacteria	Bacteroidetes	Bacteroidia	Sphingobacteriales	bacVI	bacVI-B	228
Otu00164	LC-17m-E1	0.00218379	17	434667	Bacteria	Verrucomicrobia	Verrucomicrobiae	Pedosphaerales	Pedosphaeraceae	Pedosphaera	949
Otu00063	LC-19m-E1	0.00216096	19	397000	Bacteria	Bacteroidetes	Bacteroidia	Flavobacteriales	bacV	unclassified	858
Otu00179	LC-19m-E1	0.00216096	19	397000	Bacteria	Chloroflexi	Anaerolineae	Anaerolineales	Anaerolineaceae	Anaerolineaceae_unclassified	858
Otu00278	LC-19m-E1	0.00216096	19	397000	Bacteria	Proteobacteria	Deltaproteobacteria	Desulfobacterales	Desulfobacteraceae	Desulfobacula	858
Otu00139	Cadagno15m-E2	0.00215528	15	905000	Bacteria	Omnitrophicaeota	Omnitrophia	Omnitrophales	Omnitrophaceae	Candidatus_Omnitrophus	1951
Otu00018	LC-9m-E1	0.00215309	9	73000	Bacteria	Bacteroidetes	Bacteroidia	Flavobacteriales	bacII	bacII-A	157
Otu00209	LC-9m-E1	0.00215309	9	73000	Bacteria	Bacteroidetes	Bacteroidia	Chitinophagales	Chitinophagaceae	uncultured	157
Otu00017	LC-15point5m-E1	0.00214777	15.5	585000	Bacteria	Verrucomicrobia	Verrucomicrobiae	Pedosphaerales	Pedosphaeraceae	Pedosphaeraceae_ge	1256
Otu00108	LC-15point5m-E1	0.00214777	15.5	585000	Bacteria	Bacteroidetes	Bacteroidia	Flavobacteriales	bacII	bacII-A	1256
Otu00144	LC-15point5m-E1	0.00214777	15.5	585000	Bacteria	Spirochaetes	Spirochaetia	Spirochaetales	Spirochaetaceae	uncultured	1256
Otu00180	LC-15point5m-E1	0.00214777	15.5	585000	Bacteria	Epsilonbacteraeota	Campylobacteria	Campylobacterales	Sulfurovaceae	Sulfurovum	1256
Otu00229	LC-15point5m-E1	0.00214777	15.5	585000	Bacteria	Patescibacteria	Parcubacteria	Parcubacteria_unclassified	Parcubacteria_unclassified	Parcubacteria_unclassified	1256
Otu00207	LC-5m-E1	0.0021248	5	86666.7	Bacteria	Bacteroidetes	Bacteroidia	Sphingobacteriales	Sphingobacteriaceae	Pedobacter	184
Otu00153	LC-17m-E1	0.00212477	17	434667	Bacteria	Bacteroidetes	Bacteroidia	Bacteroidales	Prolixibacteraceae	BSV13	924
Otu00180	LC-17m-E1	0.00212477	17	434667	Bacteria	Epsilonbacteraeota	Campylobacteria	Campylobacterales	Sulfurovaceae	Sulfurovum	924
Otu00245	LC-17m-E1	0.00212477	17	434667	Bacteria	Bacteria_unclassified	Bacteria_unclassified	Bacteria_unclassified	Bacteria_unclassified	Bacteria_unclassified	924
Otu00145	LC-3m-E1	0.00211766	3	95666.7	Bacteria	Bacteroidetes	Bacteroidia	Flavobacteriales	bacV	unclassified	203
Otu00208	LC-3m-E1	0.00211766	3	95666.7	Bacteria	Cyanobacteria	Oxyphotobacteria	Chloroplast	Chloroplast_fa	Chloroplast_ge	203
Otu00187	LC-9m-E1	0.00210915	9	73000	Bacteria	Proteobacteria	Alphaproteobacteria	Sphingomonadales	alfIV	alfIV-B	154
Otu00023	Cadagno7m-E2	0.00210517	7	157333	Bacteria	Proteobacteria	Gammaproteobacteria	Betaproteobacteriales	betIV	betIV-A	331
Otu00050	LC-11m-E1	0.00210399	11	104333	Bacteria	Bacteroidetes	Bacteroidia	Cytophagales	Spirosomaceae	Emticicia	220
Otu00095	Cadagno15m-E2	0.00210397	15	905000	Bacteria	Patescibacteria	Parcubacteria	Parcubacteria_unclassified	Parcubacteria_unclassified	Parcubacteria_unclassified	1904
Otu00193	LC-19m-E1	0.00210256	19	397000	Bacteria	Verrucomicrobia	Verrucomicrobiae	Verrucomicrobiales	Verrucomicrobiaceae	Prosthecobacter	835
Otu00058	LC-13m-E1	0.00209769	13	95333.3	Bacteria	Proteobacteria	Deltaproteobacteria	Desulfobacterales	Desulfobacteraceae	Desulfatirhabdium	200
Otu00017	LC-17m-E1	0.00206575	17	434667	Bacteria	Verrucomicrobia	Verrucomicrobiae	Pedosphaerales	Pedosphaeraceae	Pedosphaeraceae_ge	898
Otu00133	Cadagno7m-E2	0.00206131	7	157333	Bacteria	Bacteroidetes	Bacteroidia	Sphingobacteriales	Sphingobacteriaceae	Solitalea	324
Otu00124	LC-5m-E1	0.00205397	5	86666.7	Bacteria	Verrucomicrobia	Verrucomicrobiae	Verrucomicrobiales	Verrucomicrobiaceae	Prosthecobacter	178
Otu00091	Cadagno15m-E2	0.00205265	15	905000	Bacteria	Actinobacteria	Actinobacteria	Frankiales	acI	acI-A	1858
Otu00119	Cadagno15m-E2	0.00205265	15	905000	Bacteria	Proteobacteria	Deltaproteobacteria	Desulfobacterales	Desulfobulbaceae	Desulfobulbus	1858
Otu00165	LC-19m-E1	0.00204415	19	397000	Bacteria	Proteobacteria	Deltaproteobacteria	Bdellovibrionales	Bdellovibrionaceae	OM27_clade	812
Otu00180	LC-19m-E1	0.00204415	19	397000	Bacteria	Epsilonbacteraeota	Campylobacteria	Campylobacterales	Sulfurovaceae	Sulfurovum	812
Otu00233	LC-19m-E1	0.00204415	19	397000	Bacteria	Firmicutes	Firmicutes_unclassified	Firmicutes_unclassified	Firmicutes_unclassified	Firmicutes_unclassified	812
Otu00125	LC-13m-E1	0.00203776	13	95333.3	Bacteria	Verrucomicrobia	Verrucomicrobiae	Opitutales	Opitutaceae	Opitutaceae_unclassified	194
Otu00107	LC-9m-E1	0.00202127	9	73000	Bacteria	Actinobacteria	Actinobacteria	Frankiales	acSTL	acSTL-A	148
Otu00130	LC-9m-E1	0.00202127	9	73000	Bacteria	Bacteroidetes	Bacteroidia	Sphingobacteriales	AKYH767	AKYH767_ge	148
Otu00133	LC-9m-E1	0.00202127	9	73000	Bacteria	Bacteroidetes	Bacteroidia	Sphingobacteriales	Sphingobacteriaceae	Solitalea	148
Otu00003	LC-15point5m-E1	0.00200458	15.5	585000	Bacteria	Bacteroidetes	Bacteroidia	Flavobacteriales	bacII	bacII-A	1173
Otu00184	LC-15point5m-E1	0.00200458	15.5	585000	Bacteria	Bacteroidetes	Chlorobia	Chlorobiales	Chlorobiaceae	Chlorobium	1173
Otu00191	LC-15point5m-E1	0.00200458	15.5	585000	Bacteria	Kiritimatiellaeota	Kiritimatiellae	Kiritimatiellales	Kiritimatiellaceae	MSBL3	1173
Otu00241	LC-15point5m-E1	0.00200458	15.5	585000	Bacteria	Firmicutes	Clostridia	Clostridiales	Clostridiales_unclassified	Clostridiales_unclassified	1173
Otu00246	LC-15point5m-E1	0.00200458	15.5	585000	Bacteria	Patescibacteria	Parcubacteria	Parcubacteria_unclassified	Parcubacteria_unclassified	Parcubacteria_unclassified	1173
Otu00042	Cadagno15m-E2	0.00200133	15	905000	Bacteria	Cyanobacteria	Oxyphotobacteria	Chloroplast	Chloroplast_fa	Chloroplast_ge	1811
Otu00165	Cadagno15m-E2	0.00200133	15	905000	Bacteria	Proteobacteria	Deltaproteobacteria	Bdellovibrionales	Bdellovibrionaceae	OM27_clade	1811
Otu00146	LC-19m-E1	0.00198575	19	397000	Bacteria	Bacteroidetes	Bacteroidia	Cytophagales	Spirosomaceae	Runella	788
Otu00162	LC-19m-E1	0.00198575	19	397000	Bacteria	Proteobacteria	Deltaproteobacteria	Desulfuromonadales	Geobacteraceae	Geobacter	788
Otu00174	LC-19m-E1	0.00198575	19	397000	Bacteria	Planctomycetes	Phycisphaerae	Phycisphaerales	Phycisphaeraceae	CL500-3	788
Otu00111	LC-3m-E1	0.00198531	3	95666.7	Bacteria	Proteobacteria	Alphaproteobacteria	Rhodobacterales	alfVI	unclassified	190
Otu00234	LC-11m-E1	0.0019826	11	104333	Bacteria	Bacteroidetes	Bacteroidia	Chitinophagales	Chitinophagaceae	Ferruginibacter	207
Otu00135	Cadagno15m-E2	0.00195002	15	905000	Bacteria	Bacteroidetes	Bacteroidia	Chitinophagales	bacI	bacI-B	1765
Otu00009	LC-17m-E1	0.00194771	17	434667	Bacteria	Verrucomicrobia	Verrucomicrobiae	uncultured	uncultured_fa	uncultured_ge	847
Otu00139	LC-17m-E1	0.00194771	17	434667	Bacteria	Omnitrophicaeota	Omnitrophia	Omnitrophales	Omnitrophaceae	Candidatus_Omnitrophus	847
Otu00108	LC-11m-E1	0.00194214	11	104333	Bacteria	Bacteroidetes	Bacteroidia	Flavobacteriales	bacII	bacII-A	203
Otu00078	LC-9m-E1	0.00193339	9	73000	Bacteria	Bacteroidetes	Bacteroidia	Flavobacteriales	bacII	bacII-A	141
Otu00017	LC-19m-E1	0.00192735	19	397000	Bacteria	Verrucomicrobia	Verrucomicrobiae	Pedosphaerales	Pedosphaeraceae	Pedosphaeraceae_ge	765
Otu00127	LC-19m-E1	0.00192735	19	397000	Bacteria	Bacteroidetes	Bacteroidia	Flavobacteriales	bacII	bacII-A	765
Otu00140	LC-13m-E1	0.00191789	13	95333.3	Bacteria	Patescibacteria	Gracilibacteria	Absconditabacteriales_(SR1)	Absconditabacteriales_(SR1)_fa	Absconditabacteriales_(SR1)_ge	183
Otu00151	LC-13m-E1	0.00191789	13	95333.3	Bacteria	Verrucomicrobia	Verrucomicrobiae	Verrucomicrobiales	Verrucomicrobiaceae	uncultured	183
Otu00159	LC-5m-E1	0.00191232	5	86666.7	Bacteria	Bacteroidetes	Bacteroidia	Sphingobacteriales	bacVI	bacVI-B	166
Otu00144	Cadagno15m-E2	0.0018987	15	905000	Bacteria	Spirochaetes	Spirochaetia	Spirochaetales	Spirochaetaceae	uncultured	1718
Otu00162	Cadagno15m-E2	0.0018987	15	905000	Bacteria	Proteobacteria	Deltaproteobacteria	Desulfuromonadales	Geobacteraceae	Geobacter	1718
Otu00146	LC-17m-E1	0.00188869	17	434667	Bacteria	Bacteroidetes	Bacteroidia	Cytophagales	Spirosomaceae	Runella	821
Otu00190	LC-17m-E1	0.00188869	17	434667	Bacteria	Proteobacteria	Alphaproteobacteria	Sphingomonadales	Sphingomonadaceae	Polymorphobacter	821
Otu00159	Cadagno7m-E2	0.00188588	7	157333	Bacteria	Bacteroidetes	Bacteroidia	Sphingobacteriales	bacVI	bacVI-B	297
Otu00247	Cadagno7m-E2	0.00188588	7	157333	Bacteria	Verrucomicrobia	Verrucomicrobiae	Opitutales	Opitutaceae	Opitutaceae_unclassified	297
Otu00218	LC-19m-E1	0.00186894	19	397000	Bacteria	Bacteria_unclassified	Bacteria_unclassified	Bacteria_unclassified	Bacteria_unclassified	Bacteria_unclassified	742
Otu00165	LC-15point5m-E1	0.0018614	15.5	585000	Bacteria	Proteobacteria	Deltaproteobacteria	Bdellovibrionales	Bdellovibrionaceae	OM27_clade	1089
Otu00196	LC-15point5m-E1	0.0018614	15.5	585000	Bacteria	Bacteroidetes	Ignavibacteria	SJA-28	SJA-28_fa	SJA-28_ge	1089
Otu00017	LC-11m-E1	0.00186122	11	104333	Bacteria	Verrucomicrobia	Verrucomicrobiae	Pedosphaerales	Pedosphaeraceae	Pedosphaeraceae_ge	194
Otu00122	LC-11m-E1	0.00186122	11	104333	Bacteria	Actinobacteria	Actinobacteria	Frankiales	acI	acI-C	194
Otu00222	LC-3m-E1	0.00185296	3	95666.7	Bacteria	Bacteroidetes	Bacteroidia	Chitinophagales	37-13	37-13_ge	177
Otu00106	LC-9m-E1	0.00184551	9	73000	Bacteria	Cyanobacteria	Oxyphotobacteria	Synechococcales	Cyanobiaceae	Cyanobium_PCC-6307	135
Otu00178	LC-17m-E1	0.00182966	17	434667	Bacteria	Bacteroidetes	Bacteroidia	Bacteroidales	Prolixibacteraceae	uncultured	795
Otu00198	LC-17m-E1	0.00182966	17	434667	Bacteria	Proteobacteria	Gammaproteobacteria	Chromatiales	Chromatiaceae	Thiodictyon	795
Otu00063	LC-11m-E1	0.00182076	11	104333	Bacteria	Bacteroidetes	Bacteroidia	Flavobacteriales	bacV	unclassified	190
Otu00034	LC-19m-E1	0.00181054	19	397000	Bacteria	Bacteroidetes	Bacteroidia	Chitinophagales	bacIV	bacIV-B	719
Otu00038	LC-19m-E1	0.00181054	19	397000	Bacteria	Proteobacteria	Gammaproteobacteria	Betaproteobacteriales	betI	betI-A	719
Otu00111	LC-19m-E1	0.00181054	19	397000	Bacteria	Proteobacteria	Alphaproteobacteria	Rhodobacterales	alfVI	unclassified	719
Otu00142	LC-19m-E1	0.00181054	19	397000	Bacteria	Proteobacteria	Alphaproteobacteria	Caulobacterales	Caulobacteraceae	Caulobacter	719
Otu00239	LC-19m-E1	0.00181054	19	397000	Bacteria	Firmicutes	Clostridia	Clostridiales	Ruminococcaceae	Ruminococcaceae_unclassified	719
Otu00013	LC-9m-E1	0.00180156	9	73000	Bacteria	Proteobacteria	Gammaproteobacteria	Methylococcales	gamI	unclassified	132
Otu00147	LC-9m-E1	0.00180156	9	73000	Bacteria	Proteobacteria	Gammaproteobacteria	Pseudomonadales	gamIV	gamIV-A	132
Otu00181	Cadagno15m-E2	0.00179607	15	905000	Bacteria	Patescibacteria	ABY1	Candidatus_Falkowbacteria	Candidatus_Falkowbacteria_fa	Candidatus_Falkowbacteria_ge	1625
Otu00032	LC-19m-E1	0.00175213	19	397000	Bacteria	Actinobacteria	Actinobacteria	Frankiales	acI	acI-A	696
Otu00100	Cadagno15m-E2	0.00174475	15	905000	Bacteria	Spirochaetes	Spirochaetia	Spirochaetales	Spirochaetaceae	uncultured	1579
Otu00146	Cadagno15m-E2	0.00174475	15	905000	Bacteria	Bacteroidetes	Bacteroidia	Cytophagales	Spirosomaceae	Runella	1579
Otu00274	LC-13m-E1	0.00173809	13	95333.3	Bacteria	Proteobacteria	Deltaproteobacteria	Myxococcales	mle1-27	mle1-27_ge	166
Otu00152	LC-3m-E1	0.0017206	3	95666.7	Bacteria	Bacteroidetes	Bacteroidia	Flavobacteriales	bacII	bacII-A	165
Otu00164	LC-15point5m-E1	0.00171821	15.5	585000	Bacteria	Verrucomicrobia	Verrucomicrobiae	Pedosphaerales	Pedosphaeraceae	Pedosphaera	1005
Otu00177	LC-15point5m-E1	0.00171821	15.5	585000	Bacteria	Proteobacteria	Deltaproteobacteria	Desulfobacterales	Desulfobulbaceae	Desulfobulbaceae_ge	1005
Otu00186	LC-15point5m-E1	0.00171821	15.5	585000	Bacteria	Chloroflexi	Dehalococcoidia	GIF9	GIF9_fa	GIF9_ge	1005
Otu00156	LC-9m-E1	0.00171368	9	73000	Bacteria	Proteobacteria	Gammaproteobacteria	Betaproteobacteriales	betVII	betVII-B	125
Otu00216	LC-17m-E1	0.00171162	17	434667	Bacteria	Bacteroidetes	Bacteroidia	Sphingobacteriales	Lentimicrobiaceae	Lentimicrobiaceae_ge	744
Otu00218	LC-17m-E1	0.00171162	17	434667	Bacteria	Bacteria_unclassified	Bacteria_unclassified	Bacteria_unclassified	Bacteria_unclassified	Bacteria_unclassified	744
Otu00037	Cadagno7m-E2	0.00171045	7	157333	Bacteria	Proteobacteria	Gammaproteobacteria	Methylococcales	Methylomonaceae	uncultured	269
Otu00122	Cadagno7m-E2	0.00171045	7	157333	Bacteria	Actinobacteria	Actinobacteria	Frankiales	acI	acI-C	269
Otu00217	LC-5m-E1	0.00169984	5	86666.7	Bacteria	Proteobacteria	Alphaproteobacteria	Acetobacterales	alfVIII	unclassified	147
Otu00070	LC-11m-E1	0.00169937	11	104333	Bacteria	Bacteroidetes	Bacteroidia	Sphingobacteriales	env.OPS_17	env.OPS_17_ge	177
Otu00151	LC-11m-E1	0.00169937	11	104333	Bacteria	Verrucomicrobia	Verrucomicrobiae	Verrucomicrobiales	Verrucomicrobiaceae	uncultured	177
Otu00141	Cadagno15m-E2	0.00169344	15	905000	Bacteria	Epsilonbacteraeota	Campylobacteria	Campylobacterales	Thiovulaceae	Sulfuricurvum	1533
Otu00204	LC-3m-E1	0.00168751	3	95666.7	Bacteria	Proteobacteria	Alphaproteobacteria	Sphingomonadales	Sphingomonadaceae	Sphingomonas	161
Otu00091	Cadagno7m-E2	0.00166659	7	157333	Bacteria	Actinobacteria	Actinobacteria	Frankiales	acI	acI-A	262
Otu00071	LC-11m-E1	0.00165891	11	104333	Bacteria	Bacteroidetes	Bacteroidia	Flavobacteriales	bacII	bacII-A	173
Otu00163	LC-17m-E1	0.0016526	17	434667	Bacteria	Proteobacteria	Deltaproteobacteria	Bdellovibrionales	Bacteriovoracaceae	Peredibacter	718
Otu00003	LC-19m-E1	0.00163532	19	397000	Bacteria	Bacteroidetes	Bacteroidia	Flavobacteriales	bacII	bacII-A	649
Otu00235	LC-5m-E1	0.00162901	5	86666.7	Bacteria	Proteobacteria	Proteobacteria_unclassified	Proteobacteria_unclassified	Proteobacteria_unclassified	Proteobacteria_unclassified	141
Otu00135	LC-9m-E1	0.0016258	9	73000	Bacteria	Bacteroidetes	Bacteroidia	Chitinophagales	bacI	bacI-B	119
Otu00172	LC-11m-E1	0.00161845	11	104333	Bacteria	Actinobacteria	Actinobacteria	Actinobacteria_unclassified	Actinobacteria_unclassified	Actinobacteria_unclassified	169
Otu00047	LC-13m-E1	0.00161822	13	95333.3	Bacteria	Bacteroidetes	Bacteroidia	Cytophagales	bacIII	bacIII-A	154
Otu00118	LC-13m-E1	0.00161822	13	95333.3	Bacteria	Bacteroidetes	Bacteroidia	Sphingobacteriales	NS11-12_marine_group	NS11-12_marine_group_ge	154
Otu00214	LC-13m-E1	0.00161822	13	95333.3	Bacteria	Bacteroidetes	Bacteroidia	Sphingobacteriales	bacVI	unclassified	154
Otu00003	LC-17m-E1	0.00159358	17	434667	Bacteria	Bacteroidetes	Bacteroidia	Flavobacteriales	bacII	bacII-A	693
Otu00034	LC-17m-E1	0.00159358	17	434667	Bacteria	Bacteroidetes	Bacteroidia	Chitinophagales	bacIV	bacIV-B	693
Otu00196	LC-17m-E1	0.00159358	17	434667	Bacteria	Bacteroidetes	Ignavibacteria	SJA-28	SJA-28_fa	SJA-28_ge	693
Otu00215	LC-17m-E1	0.00159358	17	434667	Bacteria	Firmicutes	Clostridia	Clostridiales	Clostridiales_unclassified	Clostridiales_unclassified	693
Otu00167	Cadagno15m-E2	0.0015908	15	905000	Bacteria	Bacteroidetes	Bacteroidia	Sphingobacteriales	ST-12K33	ST-12K33_ge	1440
Otu00179	Cadagno15m-E2	0.0015908	15	905000	Bacteria	Chloroflexi	Anaerolineae	Anaerolineales	Anaerolineaceae	Anaerolineaceae_unclassified	1440
Otu00107	LC-3m-E1	0.00158825	3	95666.7	Bacteria	Actinobacteria	Actinobacteria	Frankiales	acSTL	acSTL-A	152
Otu00091	LC-9m-E1	0.00158186	9	73000	Bacteria	Actinobacteria	Actinobacteria	Frankiales	acI	acI-A	115
Otu00208	Cadagno7m-E2	0.00157888	7	157333	Bacteria	Cyanobacteria	Oxyphotobacteria	Chloroplast	Chloroplast_fa	Chloroplast_ge	248
Otu00059	LC-15point5m-E1	0.00157503	15.5	585000	Bacteria	Chloroflexi	SL56_marine_group	SL56_marine_group_or	SL56_marine_group_fa	SL56_marine_group_ge	921
Otu00127	LC-15point5m-E1	0.00157503	15.5	585000	Bacteria	Bacteroidetes	Bacteroidia	Flavobacteriales	bacII	bacII-A	921
Otu00135	LC-15point5m-E1	0.00157503	15.5	585000	Bacteria	Bacteroidetes	Bacteroidia	Chitinophagales	bacI	bacI-B	921
Otu00179	LC-15point5m-E1	0.00157503	15.5	585000	Bacteria	Chloroflexi	Anaerolineae	Anaerolineales	Anaerolineaceae	Anaerolineaceae_unclassified	921
Otu00185	LC-15point5m-E1	0.00157503	15.5	585000	Bacteria	Firmicutes	Negativicutes	Selenomonadales	Veillonellaceae	uncultured	921
Otu00198	LC-15point5m-E1	0.00157503	15.5	585000	Bacteria	Proteobacteria	Gammaproteobacteria	Chromatiales	Chromatiaceae	Thiodictyon	921
Otu00223	LC-15point5m-E1	0.00157503	15.5	585000	Bacteria	Proteobacteria	Deltaproteobacteria	Bdellovibrionales	Bacteriovoracaceae	Bacteriovorax	921
Otu00064	LC-13m-E1	0.00155829	13	95333.3	Bacteria	Proteobacteria	Gammaproteobacteria	Betaproteobacteriales	betII	Pnec	149
Otu00086	LC-13m-E1	0.00155829	13	95333.3	Bacteria	Proteobacteria	Gammaproteobacteria	Halothiobacillales	Halothiobacillaceae	Thiovirga	149
Otu00107	LC-13m-E1	0.00155829	13	95333.3	Bacteria	Actinobacteria	Actinobacteria	Frankiales	acSTL	acSTL-A	149
Otu00133	LC-17m-E1	0.00153456	17	434667	Bacteria	Bacteroidetes	Bacteroidia	Sphingobacteriales	Sphingobacteriaceae	Solitalea	667
Otu00142	LC-17m-E1	0.00153456	17	434667	Bacteria	Proteobacteria	Alphaproteobacteria	Caulobacterales	Caulobacteraceae	Caulobacter	667
Otu00176	LC-17m-E1	0.00153456	17	434667	Bacteria	Bacteroidetes	Bacteroidia	Bacteroidales	Bacteroidetes_vadinHA17	Bacteroidetes_vadinHA17_ge	667
Otu00266	LC-3m-E1	0.00152207	3	95666.7	Bacteria	Proteobacteria	Gammaproteobacteria	Xanthomonadales	gamV	gamV_unclassified	146
Otu00215	LC-19m-E1	0.00151851	19	397000	Bacteria	Firmicutes	Clostridia	Clostridiales	Clostridiales_unclassified	Clostridiales_unclassified	603
Otu00255	LC-13m-E1	0.00149835	13	95333.3	Bacteria	Bacteroidetes	Ignavibacteria	OPB56	OPB56_fa	OPB56_ge	143
Otu00363	LC-13m-E1	0.00149835	13	95333.3	Bacteria	Dependentiae	Babeliae	Babeliales	UBA12409	UBA12409_ge	143
Otu00103	LC-9m-E1	0.00149398	9	73000	Bacteria	Bacteroidetes	Bacteroidia	Chitinophagales	bacI	unclassified	109
Otu00147	Cadagno7m-E2	0.00149116	7	157333	Bacteria	Proteobacteria	Gammaproteobacteria	Pseudomonadales	gamIV	gamIV-A	235
Otu00200	Cadagno15m-E2	0.00148817	15	905000	Bacteria	Bacteroidetes	Bacteroidia	Bacteroidia_unclassified	Bacteroidia_unclassified	Bacteroidia_unclassified	1347
Otu00009	LC-19m-E1	0.00146011	19	397000	Bacteria	Verrucomicrobia	Verrucomicrobiae	uncultured	uncultured_fa	uncultured_ge	580
Otu00108	LC-19m-E1	0.00146011	19	397000	Bacteria	Bacteroidetes	Bacteroidia	Flavobacteriales	bacII	bacII-A	580
Otu00196	LC-19m-E1	0.00146011	19	397000	Bacteria	Bacteroidetes	Ignavibacteria	SJA-28	SJA-28_fa	SJA-28_ge	580
Otu00229	LC-19m-E1	0.00146011	19	397000	Bacteria	Patescibacteria	Parcubacteria	Parcubacteria_unclassified	Parcubacteria_unclassified	Parcubacteria_unclassified	580
Otu00238	LC-19m-E1	0.00146011	19	397000	Bacteria	Cloacimonetes	Cloacimonadia	Cloacimonadales	Cloacimonadales_unclassified	Cloacimonadales_unclassified	580
Otu00023	LC-9m-E1	0.00145004	9	73000	Bacteria	Proteobacteria	Gammaproteobacteria	Betaproteobacteriales	betIV	betIV-A	106
Otu00086	Cadagno15m-E2	0.00143685	15	905000	Bacteria	Proteobacteria	Gammaproteobacteria	Halothiobacillales	Halothiobacillaceae	Thiovirga	1300
Otu00122	Cadagno15m-E2	0.00143685	15	905000	Bacteria	Actinobacteria	Actinobacteria	Frankiales	acI	acI-C	1300
Otu00176	Cadagno15m-E2	0.00143685	15	905000	Bacteria	Bacteroidetes	Bacteroidia	Bacteroidales	Bacteroidetes_vadinHA17	Bacteroidetes_vadinHA17_ge	1300
Otu00025	LC-15point5m-E1	0.00143184	15.5	585000	Bacteria	Actinobacteria	Actinobacteria	Frankiales	acTH1	acTH1-A	838
Otu00035	LC-15point5m-E1	0.00143184	15.5	585000	Bacteria	Proteobacteria	Gammaproteobacteria	Betaproteobacteriales	betII	Pnec	838
Otu00056	LC-15point5m-E1	0.00143184	15.5	585000	Bacteria	Actinobacteria	Actinobacteria	Micrococcales	Luna1	Luna1-A	838
Otu00133	LC-15point5m-E1	0.00143184	15.5	585000	Bacteria	Bacteroidetes	Bacteroidia	Sphingobacteriales	Sphingobacteriaceae	Solitalea	838
Otu00161	LC-15point5m-E1	0.00143184	15.5	585000	Bacteria	Proteobacteria	Deltaproteobacteria	Syntrophobacterales	Syntrophaceae	Smithella	838
Otu00163	LC-15point5m-E1	0.00143184	15.5	585000	Bacteria	Proteobacteria	Deltaproteobacteria	Bdellovibrionales	Bacteriovoracaceae	Peredibacter	838
Otu00178	LC-15point5m-E1	0.00143184	15.5	585000	Bacteria	Bacteroidetes	Bacteroidia	Bacteroidales	Prolixibacteraceae	uncultured	838
Otu00200	LC-15point5m-E1	0.00143184	15.5	585000	Bacteria	Bacteroidetes	Bacteroidia	Bacteroidia_unclassified	Bacteroidia_unclassified	Bacteroidia_unclassified	838
Otu00213	LC-15point5m-E1	0.00143184	15.5	585000	Bacteria	Bacteroidetes	Bacteroidia	Sphingobacteriales	Lentimicrobiaceae	Lentimicrobiaceae_ge	838
Otu00237	LC-15point5m-E1	0.00143184	15.5	585000	Bacteria	Epsilonbacteraeota	Campylobacteria	Campylobacterales	Arcobacteraceae	Arcobacter	838
Otu00276	LC-15point5m-E1	0.00143184	15.5	585000	Archaea	Euryarchaeota	Methanomicrobia	Methanomicrobiales	Methanoregulaceae	Methanoregula	838
Otu00282	LC-15point5m-E1	0.00143184	15.5	585000	Bacteria	Proteobacteria	Gammaproteobacteria	Coxiellales	Coxiellaceae	Coxiella	838
Otu00059	LC-3m-E1	0.00142281	3	95666.7	Bacteria	Chloroflexi	SL56_marine_group	SL56_marine_group_or	SL56_marine_group_fa	SL56_marine_group_ge	136
Otu00068	LC-5m-E1	0.00141653	5	86666.7	Bacteria	Bacteroidetes	Bacteroidia	Flavobacteriales	bacII	bacII-A	123
Otu00201	LC-5m-E1	0.00141653	5	86666.7	Bacteria	Proteobacteria	Gammaproteobacteria	Betaproteobacteriales	betIII	betIII-A	123
Otu00127	LC-17m-E1	0.00141651	17	434667	Bacteria	Bacteroidetes	Bacteroidia	Flavobacteriales	bacII	bacII-A	616
Otu00270	LC-17m-E1	0.00141651	17	434667	Bacteria	Proteobacteria	Deltaproteobacteria	Myxococcales	Myxococcales_unclassified	Myxococcales_unclassified	616
Otu00006	LC-11m-E1	0.00141614	11	104333	Bacteria	Cyanobacteria	Oxyphotobacteria	Chloroplast	Chloroplast_fa	Chloroplast_ge	148
Otu00127	LC-11m-E1	0.00141614	11	104333	Bacteria	Bacteroidetes	Bacteroidia	Flavobacteriales	bacII	bacII-A	148
Otu00059	Cadagno15m-E2	0.00138554	15	905000	Bacteria	Chloroflexi	SL56_marine_group	SL56_marine_group_or	SL56_marine_group_fa	SL56_marine_group_ge	1254
Otu00177	Cadagno15m-E2	0.00138554	15	905000	Bacteria	Proteobacteria	Deltaproteobacteria	Desulfobacterales	Desulfobulbaceae	Desulfobulbaceae_ge	1254
Otu00079	LC-13m-E1	0.00137848	13	95333.3	Bacteria	Bacteroidetes	Bacteroidia	Bacteroidales	Prolixibacteraceae	BSV13	131
Otu00161	LC-13m-E1	0.00137848	13	95333.3	Bacteria	Proteobacteria	Deltaproteobacteria	Syntrophobacterales	Syntrophaceae	Smithella	131
Otu00179	LC-13m-E1	0.00137848	13	95333.3	Bacteria	Chloroflexi	Anaerolineae	Anaerolineales	Anaerolineaceae	Anaerolineaceae_unclassified	131
Otu00122	LC-9m-E1	0.00136216	9	73000	Bacteria	Actinobacteria	Actinobacteria	Frankiales	acI	acI-C	99
Otu00165	LC-17m-E1	0.00135749	17	434667	Bacteria	Proteobacteria	Deltaproteobacteria	Bdellovibrionales	Bdellovibrionaceae	OM27_clade	590
Otu00175	LC-17m-E1	0.00135749	17	434667	Bacteria	Bacteroidetes	Bacteroidia	Bacteroidales	Paludibacteraceae	Paludibacter	590
Otu00252	LC-17m-E1	0.00135749	17	434667	Bacteria	Proteobacteria	Gammaproteobacteria	Betaproteobacteriales	betI	betI_unclassified	590
Otu00122	LC-3m-E1	0.00135663	3	95666.7	Bacteria	Actinobacteria	Actinobacteria	Frankiales	acI	acI-C	130
Otu00111	LC-5m-E1	0.0013457	5	86666.7	Bacteria	Proteobacteria	Alphaproteobacteria	Rhodobacterales	alfVI	unclassified	117
Otu00305	LC-5m-E1	0.0013457	5	86666.7	Bacteria	Bacteroidetes	Bacteroidia	Flavobacteriales	Cryomorphaceae	uncultured	117
Otu00287	LC-19m-E1	0.0013433	19	397000	Bacteria	Firmicutes	Clostridia	Clostridiales	Ruminococcaceae	Ruminococcaceae_unclassified	533
Otu00095	LC-11m-E1	0.00133522	11	104333	Bacteria	Patescibacteria	Parcubacteria	Parcubacteria_unclassified	Parcubacteria_unclassified	Parcubacteria_unclassified	139
Otu00196	Cadagno15m-E2	0.00133422	15	905000	Bacteria	Bacteroidetes	Ignavibacteria	SJA-28	SJA-28_fa	SJA-28_ge	1207
Otu00026	LC-13m-E1	0.00131855	13	95333.3	Bacteria	Proteobacteria	Gammaproteobacteria	Betaproteobacteriales	betIV	betIV-A	126
Otu00153	LC-13m-E1	0.00131855	13	95333.3	Bacteria	Bacteroidetes	Bacteroidia	Bacteroidales	Prolixibacteraceae	BSV13	126
Otu00258	LC-13m-E1	0.00131855	13	95333.3	Bacteria	Verrucomicrobia	Verrucomicrobiae	Opitutales	Opitutaceae	Lacunisphaera	126
Otu00017	Cadagno7m-E2	0.00131573	7	157333	Bacteria	Verrucomicrobia	Verrucomicrobiae	Pedosphaerales	Pedosphaeraceae	Pedosphaeraceae_ge	207
Otu00065	Cadagno7m-E2	0.00131573	7	157333	Bacteria	Bacteroidetes	Bacteroidia	Flavobacteriales	bacV	unclassified	207
Otu00174	LC-17m-E1	0.00129847	17	434667	Bacteria	Planctomycetes	Phycisphaerae	Phycisphaerales	Phycisphaeraceae	CL500-3	564
Otu00193	LC-17m-E1	0.00129847	17	434667	Bacteria	Verrucomicrobia	Verrucomicrobiae	Verrucomicrobiales	Verrucomicrobiaceae	Prosthecobacter	564
Otu00255	LC-17m-E1	0.00129847	17	434667	Bacteria	Bacteroidetes	Ignavibacteria	OPB56	OPB56_fa	OPB56_ge	564
Otu00276	LC-17m-E1	0.00129847	17	434667	Archaea	Euryarchaeota	Methanomicrobia	Methanomicrobiales	Methanoregulaceae	Methanoregula	564
Otu00111	LC-15point5m-E1	0.00128866	15.5	585000	Bacteria	Proteobacteria	Alphaproteobacteria	Rhodobacterales	alfVI	unclassified	754
Otu00122	LC-15point5m-E1	0.00128866	15.5	585000	Bacteria	Actinobacteria	Actinobacteria	Frankiales	acI	acI-C	754
Otu00167	LC-15point5m-E1	0.00128866	15.5	585000	Bacteria	Bacteroidetes	Bacteroidia	Sphingobacteriales	ST-12K33	ST-12K33_ge	754
Otu00174	LC-15point5m-E1	0.00128866	15.5	585000	Bacteria	Planctomycetes	Phycisphaerae	Phycisphaerales	Phycisphaeraceae	CL500-3	754
Otu00183	LC-15point5m-E1	0.00128866	15.5	585000	Bacteria	Epsilonbacteraeota	Campylobacteria	Campylobacterales	Campylobacterales_unclassified	Campylobacterales_unclassified	754
Otu00245	LC-15point5m-E1	0.00128866	15.5	585000	Bacteria	Bacteria_unclassified	Bacteria_unclassified	Bacteria_unclassified	Bacteria_unclassified	Bacteria_unclassified	754
Otu00338	LC-15point5m-E1	0.00128866	15.5	585000	Bacteria	Proteobacteria	Deltaproteobacteria	Oligoflexales	Oligoflexaceae	uncultured	754
Otu00341	LC-15point5m-E1	0.00128866	15.5	585000	Bacteria	Patescibacteria	ABY1	Candidatus_Falkowbacteria	Candidatus_Falkowbacteria_fa	Candidatus_Falkowbacteria_ge	754
Otu00028	LC-19m-E1	0.0012849	19	397000	Bacteria	Armatimonadetes	Armatimonadia	Armatimonadales	Armatimonadaceae	Armatimonas	510
Otu00216	LC-19m-E1	0.0012849	19	397000	Bacteria	Bacteroidetes	Bacteroidia	Sphingobacteriales	Lentimicrobiaceae	Lentimicrobiaceae_ge	510
Otu00237	LC-19m-E1	0.0012849	19	397000	Bacteria	Epsilonbacteraeota	Campylobacteria	Campylobacterales	Arcobacteraceae	Arcobacter	510
Otu00253	LC-19m-E1	0.0012849	19	397000	Bacteria	Bacteria_unclassified	Bacteria_unclassified	Bacteria_unclassified	Bacteria_unclassified	Bacteria_unclassified	510
Otu00296	LC-19m-E1	0.0012849	19	397000	Bacteria	Verrucomicrobia	Verrucomicrobiae	Pedosphaerales	Pedosphaeraceae	Pedosphaeraceae_unclassified	510
Otu00327	LC-19m-E1	0.0012849	19	397000	Bacteria	Chlamydiae	LD1-PA32	LD1-PA32_or	LD1-PA32_fa	LD1-PA32_ge	510
Otu00203	LC-5m-E1	0.00127488	5	86666.7	Bacteria	Bacteroidetes	Bacteroidia	Flavobacteriales	bacV	unclassified	110
Otu00339	LC-5m-E1	0.00127488	5	86666.7	Bacteria	Bacteroidetes	Bacteroidia	Sphingobacteriales	NS11-12_marine_group	NS11-12_marine_group_ge	110
Otu00208	LC-9m-E1	0.00127428	9	73000	Bacteria	Cyanobacteria	Oxyphotobacteria	Chloroplast	Chloroplast_fa	Chloroplast_ge	93
Otu00039	LC-13m-E1	0.00125862	13	95333.3	Bacteria	Actinobacteria	Actinobacteria	Micrococcales	Luna1	Luna1-A	120
Otu00190	LC-13m-E1	0.00125862	13	95333.3	Bacteria	Proteobacteria	Alphaproteobacteria	Sphingomonadales	Sphingomonadaceae	Polymorphobacter	120
Otu00263	LC-3m-E1	0.00125736	3	95666.7	Bacteria	Bacteria_unclassified	Bacteria_unclassified	Bacteria_unclassified	Bacteria_unclassified	Bacteria_unclassified	120
Otu00304	LC-3m-E1	0.00125736	3	95666.7	Bacteria	Proteobacteria	Alphaproteobacteria	Caulobacterales	Caulobacteraceae	Brevundimonas	120
Otu00122	LC-17m-E1	0.00123945	17	434667	Bacteria	Actinobacteria	Actinobacteria	Frankiales	acI	acI-C	539
Otu00135	LC-17m-E1	0.00123945	17	434667	Bacteria	Bacteroidetes	Bacteroidia	Chitinophagales	bacI	bacI-B	539
Otu00160	LC-17m-E1	0.00123945	17	434667	Bacteria	Bacteroidetes	Bacteroidia	Bacteroidales	Bacteroidetes_BD2-2	Bacteroidetes_BD2-2_ge	539
Otu00238	LC-17m-E1	0.00123945	17	434667	Bacteria	Cloacimonetes	Cloacimonadia	Cloacimonadales	Cloacimonadales_unclassified	Cloacimonadales_unclassified	539
Otu00262	LC-17m-E1	0.00123945	17	434667	Bacteria	Omnitrophicaeota	Omnitrophicaeota_cl	Omnitrophicaeota_or	Omnitrophicaeota_fa	Omnitrophicaeota_ge	539
Otu00038	Cadagno15m-E2	0.00123159	15	905000	Bacteria	Proteobacteria	Gammaproteobacteria	Betaproteobacteriales	betI	betI-A	1115
Otu00153	Cadagno15m-E2	0.00123159	15	905000	Bacteria	Bacteroidetes	Bacteroidia	Bacteroidales	Prolixibacteraceae	BSV13	1115
Otu00161	Cadagno15m-E2	0.00123159	15	905000	Bacteria	Proteobacteria	Deltaproteobacteria	Syntrophobacterales	Syntrophaceae	Smithella	1115
Otu00163	Cadagno15m-E2	0.00123159	15	905000	Bacteria	Proteobacteria	Deltaproteobacteria	Bdellovibrionales	Bacteriovoracaceae	Peredibacter	1115
Otu00175	Cadagno15m-E2	0.00123159	15	905000	Bacteria	Bacteroidetes	Bacteroidia	Bacteroidales	Paludibacteraceae	Paludibacter	1115
Otu00124	LC-9m-E1	0.00123034	9	73000	Bacteria	Verrucomicrobia	Verrucomicrobiae	Verrucomicrobiales	Verrucomicrobiaceae	Prosthecobacter	90
Otu00262	LC-19m-E1	0.00122649	19	397000	Bacteria	Omnitrophicaeota	Omnitrophicaeota_cl	Omnitrophicaeota_or	Omnitrophicaeota_fa	Omnitrophicaeota_ge	487
Otu00286	LC-19m-E1	0.00122649	19	397000	Bacteria	Cyanobacteria	Oxyphotobacteria	Pseudanabaenales	Pseudanabaenaceae	Pseudanabaena_PCC-7429	487
Otu00217	LC-3m-E1	0.00122427	3	95666.7	Bacteria	Proteobacteria	Alphaproteobacteria	Acetobacterales	alfVIII	unclassified	117
Otu00108	LC-13m-E1	0.00119868	13	95333.3	Bacteria	Bacteroidetes	Bacteroidia	Flavobacteriales	bacII	bacII-A	114
Otu00147	LC-13m-E1	0.00119868	13	95333.3	Bacteria	Proteobacteria	Gammaproteobacteria	Pseudomonadales	gamIV	gamIV-A	114
Otu00185	LC-13m-E1	0.00119868	13	95333.3	Bacteria	Firmicutes	Negativicutes	Selenomonadales	Veillonellaceae	uncultured	114
Otu00251	LC-13m-E1	0.00119868	13	95333.3	Bacteria	Bacteroidetes	Bacteroidia	Sphingobacteriales	Sphingobacteriales_unclassified	Sphingobacteriales_unclassified	114
Otu00323	LC-13m-E1	0.00119868	13	95333.3	Bacteria	Cyanobacteria	Oxyphotobacteria	Oxyphotobacteria_unclassified	Oxyphotobacteria_unclassified	Oxyphotobacteria_unclassified	114
Otu00232	LC-9m-E1	0.0011864	9	73000	Bacteria	Proteobacteria	Gammaproteobacteria	Betaproteobacteriales	Betaproteobacteriales_unclassified	Betaproteobacteriales_unclassified	87
Otu00229	LC-17m-E1	0.00118043	17	434667	Bacteria	Patescibacteria	Parcubacteria	Parcubacteria_unclassified	Parcubacteria_unclassified	Parcubacteria_unclassified	513
Otu00178	Cadagno15m-E2	0.00118027	15	905000	Bacteria	Bacteroidetes	Bacteroidia	Bacteroidales	Prolixibacteraceae	uncultured	1068
Otu00205	Cadagno15m-E2	0.00118027	15	905000	Bacteria	Bacteroidetes	Bacteroidia	Sphingobacteriales	bacVI	unclassified	1068
Otu00214	Cadagno15m-E2	0.00118027	15	905000	Bacteria	Bacteroidetes	Bacteroidia	Sphingobacteriales	bacVI	unclassified	1068
Otu00315	LC-11m-E1	0.00117338	11	104333	Bacteria	Bacteroidetes	Bacteroidia	Bacteroidia_unclassified	Bacteroidia_unclassified	Bacteroidia_unclassified	122
Otu00065	LC-19m-E1	0.00116809	19	397000	Bacteria	Bacteroidetes	Bacteroidia	Flavobacteriales	bacV	unclassified	464
Otu00226	LC-19m-E1	0.00116809	19	397000	Bacteria	Verrucomicrobia	Verrucomicrobiae	Opitutales	Opitutaceae	Cephaloticoccus	464
Otu00071	LC-3m-E1	0.0011581	3	95666.7	Bacteria	Bacteroidetes	Bacteroidia	Flavobacteriales	bacII	bacII-A	111
Otu00026	LC-15point5m-E1	0.00114547	15.5	585000	Bacteria	Proteobacteria	Gammaproteobacteria	Betaproteobacteriales	betIV	betIV-A	670
Otu00146	LC-15point5m-E1	0.00114547	15.5	585000	Bacteria	Bacteroidetes	Bacteroidia	Cytophagales	Spirosomaceae	Runella	670
Otu00147	LC-15point5m-E1	0.00114547	15.5	585000	Bacteria	Proteobacteria	Gammaproteobacteria	Pseudomonadales	gamIV	gamIV-A	670
Otu00206	LC-15point5m-E1	0.00114547	15.5	585000	Bacteria	Proteobacteria	Gammaproteobacteria	Gammaproteobacteria_unclassified	Gammaproteobacteria_unclassified	Gammaproteobacteria_unclassified	670
Otu00216	LC-15point5m-E1	0.00114547	15.5	585000	Bacteria	Bacteroidetes	Bacteroidia	Sphingobacteriales	Lentimicrobiaceae	Lentimicrobiaceae_ge	670
Otu00226	LC-15point5m-E1	0.00114547	15.5	585000	Bacteria	Verrucomicrobia	Verrucomicrobiae	Opitutales	Opitutaceae	Cephaloticoccus	670
Otu00238	LC-15point5m-E1	0.00114547	15.5	585000	Bacteria	Cloacimonetes	Cloacimonadia	Cloacimonadales	Cloacimonadales_unclassified	Cloacimonadales_unclassified	670
Otu00251	LC-15point5m-E1	0.00114547	15.5	585000	Bacteria	Bacteroidetes	Bacteroidia	Sphingobacteriales	Sphingobacteriales_unclassified	Sphingobacteriales_unclassified	670
Otu00100	LC-13m-E1	0.00113875	13	95333.3	Bacteria	Spirochaetes	Spirochaetia	Spirochaetales	Spirochaetaceae	uncultured	109
Otu00223	LC-13m-E1	0.00113875	13	95333.3	Bacteria	Proteobacteria	Deltaproteobacteria	Bdellovibrionales	Bacteriovoracaceae	Bacteriovorax	109
Otu00197	LC-11m-E1	0.00113291	11	104333	Bacteria	Bacteroidetes	Bacteroidia	Chitinophagales	Chitinophagaceae	Chitinophagaceae_unclassified	118
Otu00317	LC-11m-E1	0.00113291	11	104333	Bacteria	Bacteria_unclassified	Bacteria_unclassified	Bacteria_unclassified	Bacteria_unclassified	Bacteria_unclassified	118
Otu00019	Cadagno15m-E2	0.00112896	15	905000	Bacteria	Bacteroidetes	Bacteroidia	Sphingobacteriales	bacVI	unclassified	1022
Otu00203	LC-3m-E1	0.00112501	3	95666.7	Bacteria	Bacteroidetes	Bacteroidia	Flavobacteriales	bacV	unclassified	108
Otu00028	LC-17m-E1	0.00112141	17	434667	Bacteria	Armatimonadetes	Armatimonadia	Armatimonadales	Armatimonadaceae	Armatimonas	487
Otu00206	LC-17m-E1	0.00112141	17	434667	Bacteria	Proteobacteria	Gammaproteobacteria	Gammaproteobacteria_unclassified	Gammaproteobacteria_unclassified	Gammaproteobacteria_unclassified	487
Otu00226	LC-17m-E1	0.00112141	17	434667	Bacteria	Verrucomicrobia	Verrucomicrobiae	Opitutales	Opitutaceae	Cephaloticoccus	487
Otu00233	LC-17m-E1	0.00112141	17	434667	Bacteria	Firmicutes	Firmicutes_unclassified	Firmicutes_unclassified	Firmicutes_unclassified	Firmicutes_unclassified	487
Otu00244	LC-17m-E1	0.00112141	17	434667	Bacteria	Patescibacteria	Parcubacteria	Parcubacteria_or	Parcubacteria_fa	Parcubacteria_ge	487
Otu00295	LC-17m-E1	0.00112141	17	434667	Bacteria	Patescibacteria	Gracilibacteria	Absconditabacteriales_(SR1)	Absconditabacteriales_(SR1)_fa	Absconditabacteriales_(SR1)_ge	487
Otu00035	LC-19m-E1	0.00110968	19	397000	Bacteria	Proteobacteria	Gammaproteobacteria	Betaproteobacteriales	betII	Pnec	441
Otu00163	LC-19m-E1	0.00110968	19	397000	Bacteria	Proteobacteria	Deltaproteobacteria	Bdellovibrionales	Bacteriovoracaceae	Peredibacter	441
Otu00252	LC-19m-E1	0.00110968	19	397000	Bacteria	Proteobacteria	Gammaproteobacteria	Betaproteobacteriales	betI	betI_unclassified	441
Otu00232	LC-3m-E1	0.00109192	3	95666.7	Bacteria	Proteobacteria	Gammaproteobacteria	Betaproteobacteriales	Betaproteobacteriales_unclassified	Betaproteobacteriales_unclassified	104
Otu00045	LC-13m-E1	0.00107881	13	95333.3	Bacteria	Bacteroidetes	Bacteroidia	Flavobacteriales	bacV	unclassified	103
Otu00178	LC-13m-E1	0.00107881	13	95333.3	Bacteria	Bacteroidetes	Bacteroidia	Bacteroidales	Prolixibacteraceae	uncultured	103
Otu00196	LC-13m-E1	0.00107881	13	95333.3	Bacteria	Bacteroidetes	Ignavibacteria	SJA-28	SJA-28_fa	SJA-28_ge	103
Otu00208	LC-13m-E1	0.00107881	13	95333.3	Bacteria	Cyanobacteria	Oxyphotobacteria	Chloroplast	Chloroplast_fa	Chloroplast_ge	103
Otu00300	LC-13m-E1	0.00107881	13	95333.3	Bacteria	Proteobacteria	Deltaproteobacteria	Bdellovibrionales	Bdellovibrionaceae	OM27_clade	103
Otu00311	LC-13m-E1	0.00107881	13	95333.3	Bacteria	Proteobacteria	Alphaproteobacteria	Acetobacterales	Acetobacteraceae	Acetobacteraceae_unclassified	103
Otu00034	Cadagno15m-E2	0.00107764	15	905000	Bacteria	Bacteroidetes	Bacteroidia	Chitinophagales	bacIV	bacIV-B	975
Otu00142	Cadagno15m-E2	0.00107764	15	905000	Bacteria	Proteobacteria	Alphaproteobacteria	Caulobacterales	Caulobacteraceae	Caulobacter	975
Otu00174	Cadagno15m-E2	0.00107764	15	905000	Bacteria	Planctomycetes	Phycisphaerae	Phycisphaerales	Phycisphaeraceae	CL500-3	975
Otu00183	Cadagno15m-E2	0.00107764	15	905000	Bacteria	Epsilonbacteraeota	Campylobacteria	Campylobacterales	Campylobacterales_unclassified	Campylobacterales_unclassified	975
Otu00193	LC-5m-E1	0.0010624	5	86666.7	Bacteria	Verrucomicrobia	Verrucomicrobiae	Verrucomicrobiales	Verrucomicrobiaceae	Prosthecobacter	92
Otu00025	LC-17m-E1	0.00106239	17	434667	Bacteria	Actinobacteria	Actinobacteria	Frankiales	acTH1	acTH1-A	462
Otu00035	LC-17m-E1	0.00106239	17	434667	Bacteria	Proteobacteria	Gammaproteobacteria	Betaproteobacteriales	betII	Pnec	462
Otu00191	LC-17m-E1	0.00106239	17	434667	Bacteria	Kiritimatiellaeota	Kiritimatiellae	Kiritimatiellales	Kiritimatiellaceae	MSBL3	462
Otu00213	LC-17m-E1	0.00106239	17	434667	Bacteria	Bacteroidetes	Bacteroidia	Sphingobacteriales	Lentimicrobiaceae	Lentimicrobiaceae_ge	462
Otu00241	LC-17m-E1	0.00106239	17	434667	Bacteria	Firmicutes	Clostridia	Clostridiales	Clostridiales_unclassified	Clostridiales_unclassified	462
Otu00253	LC-17m-E1	0.00106239	17	434667	Bacteria	Bacteria_unclassified	Bacteria_unclassified	Bacteria_unclassified	Bacteria_unclassified	Bacteria_unclassified	462
Otu00379	LC-3m-E1	0.00105883	3	95666.7	Bacteria	Bacteroidetes	Bacteroidia	Bacteroidia_unclassified	Bacteroidia_unclassified	Bacteroidia_unclassified	101
Otu00152	LC-9m-E1	0.00105457	9	73000	Bacteria	Bacteroidetes	Bacteroidia	Flavobacteriales	bacII	bacII-A	77
Otu00122	LC-19m-E1	0.00105128	19	397000	Bacteria	Actinobacteria	Actinobacteria	Frankiales	acI	acI-C	417
Otu00272	LC-19m-E1	0.00105128	19	397000	Bacteria	Lentisphaerae	Lentisphaeria	Victivallales	Victivallales_fa	Victivallales_ge	417
Otu00276	LC-19m-E1	0.00105128	19	397000	Archaea	Euryarchaeota	Methanomicrobia	Methanomicrobiales	Methanoregulaceae	Methanoregula	417
Otu00282	LC-19m-E1	0.00105128	19	397000	Bacteria	Proteobacteria	Gammaproteobacteria	Coxiellales	Coxiellaceae	Coxiella	417
Otu00325	LC-19m-E1	0.00105128	19	397000	Bacteria	Proteobacteria	Gammaproteobacteria	Competibacterales	Competibacteraceae	Candidatus_Competibacter	417
Otu00185	Cadagno15m-E2	0.00102633	15	905000	Bacteria	Firmicutes	Negativicutes	Selenomonadales	Veillonellaceae	uncultured	929
Otu00213	Cadagno15m-E2	0.00102633	15	905000	Bacteria	Bacteroidetes	Bacteroidia	Sphingobacteriales	Lentimicrobiaceae	Lentimicrobiaceae_ge	929
Otu00233	Cadagno15m-E2	0.00102633	15	905000	Bacteria	Firmicutes	Firmicutes_unclassified	Firmicutes_unclassified	Firmicutes_unclassified	Firmicutes_unclassified	929
Otu00305	LC-3m-E1	0.00102574	3	95666.7	Bacteria	Bacteroidetes	Bacteroidia	Flavobacteriales	Cryomorphaceae	uncultured	98
Otu00136	LC-13m-E1	0.00101888	13	95333.3	Bacteria	Bacteroidetes	Bacteroidetes_unclassified	Bacteroidetes_unclassified	Bacteroidetes_unclassified	Bacteroidetes_unclassified	97
Otu00138	LC-13m-E1	0.00101888	13	95333.3	Bacteria	Bacteroidetes	Bacteroidia	Bacteroidales	Marinilabiliaceae	uncultured	97
Otu00172	LC-9m-E1	0.00101063	9	73000	Bacteria	Actinobacteria	Actinobacteria	Actinobacteria_unclassified	Actinobacteria_unclassified	Actinobacteria_unclassified	74
Otu00203	LC-9m-E1	0.00101063	9	73000	Bacteria	Bacteroidetes	Bacteroidia	Flavobacteriales	bacV	unclassified	74
Otu00135	Cadagno7m-E2	0.00100873	7	157333	Bacteria	Bacteroidetes	Bacteroidia	Chitinophagales	bacI	bacI-B	159
Otu00111	LC-17m-E1	0.00100336	17	434667	Bacteria	Proteobacteria	Alphaproteobacteria	Rhodobacterales	alfVI	unclassified	436
Otu00181	LC-17m-E1	0.00100336	17	434667	Bacteria	Patescibacteria	ABY1	Candidatus_Falkowbacteria	Candidatus_Falkowbacteria_fa	Candidatus_Falkowbacteria_ge	436
Otu00223	LC-17m-E1	0.00100336	17	434667	Bacteria	Proteobacteria	Deltaproteobacteria	Bdellovibrionales	Bacteriovoracaceae	Bacteriovorax	436
Otu00215	LC-15point5m-E1	0.00100229	15.5	585000	Bacteria	Firmicutes	Clostridia	Clostridiales	Clostridiales_unclassified	Clostridiales_unclassified	586
Otu00244	LC-15point5m-E1	0.00100229	15.5	585000	Bacteria	Patescibacteria	Parcubacteria	Parcubacteria_or	Parcubacteria_fa	Parcubacteria_ge	586
Otu00325	LC-15point5m-E1	0.00100229	15.5	585000	Bacteria	Proteobacteria	Gammaproteobacteria	Competibacterales	Competibacteraceae	Candidatus_Competibacter	586
Otu00133	LC-19m-E1	0.000992875	19	397000	Bacteria	Bacteroidetes	Bacteroidia	Sphingobacteriales	Sphingobacteriaceae	Solitalea	394
Otu00159	LC-3m-E1	0.000992654	3	95666.7	Bacteria	Bacteroidetes	Bacteroidia	Sphingobacteriales	bacVI	bacVI-B	95
Otu00201	LC-3m-E1	0.000992654	3	95666.7	Bacteria	Proteobacteria	Gammaproteobacteria	Betaproteobacteriales	betIII	betIII-A	95
Otu00339	LC-3m-E1	0.000992654	3	95666.7	Bacteria	Bacteroidetes	Bacteroidia	Sphingobacteriales	NS11-12_marine_group	NS11-12_marine_group_ge	95
Otu00263	LC-5m-E1	0.000991572	5	86666.7	Bacteria	Bacteria_unclassified	Bacteria_unclassified	Bacteria_unclassified	Bacteria_unclassified	Bacteria_unclassified	86
Otu00035	Cadagno15m-E2	0.000975009	15	905000	Bacteria	Proteobacteria	Gammaproteobacteria	Betaproteobacteriales	betII	Pnec	882
Otu00193	Cadagno15m-E2	0.000975009	15	905000	Bacteria	Verrucomicrobia	Verrucomicrobiae	Verrucomicrobiales	Verrucomicrobiaceae	Prosthecobacter	882
Otu00141	LC-11m-E1	0.00097107	11	104333	Bacteria	Epsilonbacteraeota	Campylobacteria	Campylobacterales	Thiovulaceae	Sulfuricurvum	101
Otu00232	Cadagno7m-E2	0.00096487	7	157333	Bacteria	Proteobacteria	Gammaproteobacteria	Betaproteobacteriales	Betaproteobacteriales_unclassified	Betaproteobacteriales_unclassified	152
Otu00101	LC-13m-E1	0.000958945	13	95333.3	Bacteria	Bacteroidetes	Bacteroidia	Sphingobacteriales	Lentimicrobiaceae	Lentimicrobiaceae_ge	91
Otu00278	LC-17m-E1	0.000944343	17	434667	Bacteria	Proteobacteria	Deltaproteobacteria	Desulfobacterales	Desulfobacteraceae	Desulfobacula	410
Otu00286	LC-17m-E1	0.000944343	17	434667	Bacteria	Cyanobacteria	Oxyphotobacteria	Pseudanabaenales	Pseudanabaenaceae	Pseudanabaena_PCC-7429	410
Otu00296	LC-17m-E1	0.000944343	17	434667	Bacteria	Verrucomicrobia	Verrucomicrobiae	Pedosphaerales	Pedosphaeraceae	Pedosphaeraceae_unclassified	410
Otu00223	LC-19m-E1	0.00093447	19	397000	Bacteria	Proteobacteria	Deltaproteobacteria	Bdellovibrionales	Bacteriovoracaceae	Bacteriovorax	371
Otu00216	Cadagno15m-E2	0.000923693	15	905000	Bacteria	Bacteroidetes	Bacteroidia	Sphingobacteriales	Lentimicrobiaceae	Lentimicrobiaceae_ge	836
Otu00238	Cadagno15m-E2	0.000923693	15	905000	Bacteria	Cloacimonetes	Cloacimonadia	Cloacimonadales	Cloacimonadales_unclassified	Cloacimonadales_unclassified	836
Otu00265	Cadagno15m-E2	0.000923693	15	905000	Bacteria	Planctomycetes	Phycisphaerae	Phycisphaerales	Phycisphaeraceae	CL500-3	836
Otu00267	Cadagno15m-E2	0.000923693	15	905000	Bacteria	Bacteroidetes	Bacteroidia	Sphingobacteriales	Sphingobacteriales_unclassified	Sphingobacteriales_unclassified	836
Otu00317	LC-9m-E1	0.000922752	9	73000	Bacteria	Bacteria_unclassified	Bacteria_unclassified	Bacteria_unclassified	Bacteria_unclassified	Bacteria_unclassified	67
Otu00309	LC-5m-E1	0.000920745	5	86666.7	Bacteria	Actinobacteria	Acidimicrobiia	Microtrichales	acIV	acIV-C	80
Otu00347	LC-5m-E1	0.000920745	5	86666.7	Bacteria	Bacteroidetes	Bacteroidia	Sphingobacteriales	NS11-12_marine_group	NS11-12_marine_group_ge	80
Otu00102	LC-13m-E1	0.000899011	13	95333.3	Bacteria	Acidobacteria	Holophagae	Holophagales	Holophagaceae	Geothrix	86
Otu00159	LC-13m-E1	0.000899011	13	95333.3	Bacteria	Bacteroidetes	Bacteroidia	Sphingobacteriales	bacVI	bacVI-B	86
Otu00177	LC-13m-E1	0.000899011	13	95333.3	Bacteria	Proteobacteria	Deltaproteobacteria	Desulfobacterales	Desulfobulbaceae	Desulfobulbaceae_ge	86
Otu00236	LC-13m-E1	0.000899011	13	95333.3	Bacteria	Chloroflexi	Chloroflexia	Chloroflexales	Roseiflexaceae	uncultured	86
Otu00277	LC-13m-E1	0.000899011	13	95333.3	Bacteria	Proteobacteria	Gammaproteobacteria	Legionellales	Legionellaceae	Legionella	86
Otu00155	LC-3m-E1	0.000893389	3	95666.7	Bacteria	Proteobacteria	Gammaproteobacteria	Betaproteobacteriales	betI	betI-A	85
Otu00047	LC-17m-E1	0.000885321	17	434667	Bacteria	Bacteroidetes	Bacteroidia	Cytophagales	bacIII	bacIII-A	385
Otu00065	LC-17m-E1	0.000885321	17	434667	Bacteria	Bacteroidetes	Bacteroidia	Flavobacteriales	bacV	unclassified	385
Otu00246	LC-17m-E1	0.000885321	17	434667	Bacteria	Patescibacteria	Parcubacteria	Parcubacteria_unclassified	Parcubacteria_unclassified	Parcubacteria_unclassified	385
Otu00284	LC-17m-E1	0.000885321	17	434667	Bacteria	Verrucomicrobia	Verrucomicrobiae	Verrucomicrobiales	Rubritaleaceae	Luteolibacter	385
Otu00326	LC-17m-E1	0.000885321	17	434667	Archaea	Nanoarchaeaeota	Woesearchaeia	Woesearchaeia_or	Woesearchaeia_fa	Woesearchaeia_ge	385
Otu00207	LC-9m-E1	0.000878812	9	73000	Bacteria	Bacteroidetes	Bacteroidia	Sphingobacteriales	Sphingobacteriaceae	Pedobacter	64
Otu00305	LC-9m-E1	0.000878812	9	73000	Bacteria	Bacteroidetes	Bacteroidia	Flavobacteriales	Cryomorphaceae	uncultured	64
Otu00013	Cadagno7m-E2	0.000877155	7	157333	Bacteria	Proteobacteria	Gammaproteobacteria	Methylococcales	gamI	unclassified	138
Otu00191	LC-19m-E1	0.000876066	19	397000	Bacteria	Kiritimatiellaeota	Kiritimatiellae	Kiritimatiellales	Kiritimatiellaceae	MSBL3	348
Otu00243	LC-19m-E1	0.000876066	19	397000	Bacteria	Bacteroidetes	Bacteroidia	Sphingobacteriales	NS11-12_marine_group	NS11-12_marine_group_ge	348
Otu00258	LC-19m-E1	0.000876066	19	397000	Bacteria	Verrucomicrobia	Verrucomicrobiae	Opitutales	Opitutaceae	Lacunisphaera	348
Otu00289	LC-19m-E1	0.000876066	19	397000	Bacteria	Bacteroidetes	Bacteroidia	Bacteroidia_unclassified	Bacteroidia_unclassified	Bacteroidia_unclassified	348
Otu00356	LC-19m-E1	0.000876066	19	397000	Bacteria	Firmicutes	Firmicutes_unclassified	Firmicutes_unclassified	Firmicutes_unclassified	Firmicutes_unclassified	348
Otu00180	Cadagno15m-E2	0.000872376	15	905000	Bacteria	Epsilonbacteraeota	Campylobacteria	Campylobacterales	Sulfurovaceae	Sulfurovum	790
Otu00190	LC-15point5m-E1	0.000859107	15.5	585000	Bacteria	Proteobacteria	Alphaproteobacteria	Sphingomonadales	Sphingomonadaceae	Polymorphobacter	503
Otu00214	LC-15point5m-E1	0.000859107	15.5	585000	Bacteria	Bacteroidetes	Bacteroidia	Sphingobacteriales	bacVI	unclassified	503
Otu00240	LC-15point5m-E1	0.000859107	15.5	585000	Bacteria	Proteobacteria	Gammaproteobacteria	Betaproteobacteriales	betVII	betVII-A	503
Otu00262	LC-15point5m-E1	0.000859107	15.5	585000	Bacteria	Omnitrophicaeota	Omnitrophicaeota_cl	Omnitrophicaeota_or	Omnitrophicaeota_fa	Omnitrophicaeota_ge	503
Otu00267	LC-15point5m-E1	0.000859107	15.5	585000	Bacteria	Bacteroidetes	Bacteroidia	Sphingobacteriales	Sphingobacteriales_unclassified	Sphingobacteriales_unclassified	503
Otu00271	LC-15point5m-E1	0.000859107	15.5	585000	Bacteria	Bacteroidetes	Bacteroidia	Sphingobacteriales	NS11-12_marine_group	NS11-12_marine_group_ge	503
Otu00307	LC-15point5m-E1	0.000859107	15.5	585000	Bacteria	Verrucomicrobia	Verrucomicrobiae	Pedosphaerales	Pedosphaeraceae	ADurb.Bin063-1	503
Otu00003	LC-5m-E1	0.000849919	5	86666.7	Bacteria	Bacteroidetes	Bacteroidia	Flavobacteriales	bacII	bacII-A	74
Otu00208	LC-5m-E1	0.000849919	5	86666.7	Bacteria	Cyanobacteria	Oxyphotobacteria	Chloroplast	Chloroplast_fa	Chloroplast_ge	74
Otu00157	LC-13m-E1	0.000839077	13	95333.3	Bacteria	Proteobacteria	Deltaproteobacteria	Syntrophobacterales	Syntrophaceae	Desulfomonile	80
Otu00181	LC-13m-E1	0.000839077	13	95333.3	Bacteria	Patescibacteria	ABY1	Candidatus_Falkowbacteria	Candidatus_Falkowbacteria_fa	Candidatus_Falkowbacteria_ge	80
Otu00233	LC-13m-E1	0.000839077	13	95333.3	Bacteria	Firmicutes	Firmicutes_unclassified	Firmicutes_unclassified	Firmicutes_unclassified	Firmicutes_unclassified	80
Otu00235	LC-13m-E1	0.000839077	13	95333.3	Bacteria	Proteobacteria	Proteobacteria_unclassified	Proteobacteria_unclassified	Proteobacteria_unclassified	Proteobacteria_unclassified	80
Otu00204	LC-9m-E1	0.000834871	9	73000	Bacteria	Proteobacteria	Alphaproteobacteria	Sphingomonadales	Sphingomonadaceae	Sphingomonas	61
Otu00080	Cadagno7m-E2	0.000833297	7	157333	Bacteria	Bacteroidetes	Bacteroidia	Sphingobacteriales	env.OPS_17	env.OPS_17_ge	131
Otu00234	Cadagno7m-E2	0.000833297	7	157333	Bacteria	Bacteroidetes	Bacteroidia	Chitinophagales	Chitinophagaceae	Ferruginibacter	131
Otu00192	LC-3m-E1	0.000827212	3	95666.7	Bacteria	Proteobacteria	Alphaproteobacteria	Caulobacterales	alfII	alfII-A	79
Otu00235	LC-3m-E1	0.000827212	3	95666.7	Bacteria	Proteobacteria	Proteobacteria_unclassified	Proteobacteria_unclassified	Proteobacteria_unclassified	Proteobacteria_unclassified	79
Otu00200	LC-17m-E1	0.0008263	17	434667	Bacteria	Bacteroidetes	Bacteroidia	Bacteroidia_unclassified	Bacteroidia_unclassified	Bacteroidia_unclassified	359
Otu00277	LC-17m-E1	0.0008263	17	434667	Bacteria	Proteobacteria	Gammaproteobacteria	Legionellales	Legionellaceae	Legionella	359
Otu00169	Cadagno15m-E2	0.00082106	15	905000	Bacteria	Kiritimatiellaeota	Kiritimatiellae	WCHB1-41	WCHB1-41_fa	WCHB1-41_ge	743
Otu00190	Cadagno15m-E2	0.00082106	15	905000	Bacteria	Proteobacteria	Alphaproteobacteria	Sphingomonadales	Sphingomonadaceae	Polymorphobacter	743
Otu00191	Cadagno15m-E2	0.00082106	15	905000	Bacteria	Kiritimatiellaeota	Kiritimatiellae	Kiritimatiellales	Kiritimatiellaceae	MSBL3	743
Otu00253	Cadagno15m-E2	0.00082106	15	905000	Bacteria	Bacteria_unclassified	Bacteria_unclassified	Bacteria_unclassified	Bacteria_unclassified	Bacteria_unclassified	743
Otu00200	LC-19m-E1	0.000817661	19	397000	Bacteria	Bacteroidetes	Bacteroidia	Bacteroidia_unclassified	Bacteroidia_unclassified	Bacteroidia_unclassified	325
Otu00033	LC-11m-E1	0.000809225	11	104333	Bacteria	Cyanobacteria	Oxyphotobacteria	Chloroplast	Chloroplast_fa	Chloroplast_ge	84
Otu00108	LC-3m-E1	0.000794123	3	95666.7	Bacteria	Bacteroidetes	Bacteroidia	Flavobacteriales	bacII	bacII-A	76
Otu00105	LC-13m-E1	0.000779143	13	95333.3	Bacteria	Proteobacteria	Deltaproteobacteria	Desulfobacterales	Desulfobulbaceae	Desulfobulbaceae_ge	74
Otu00193	LC-13m-E1	0.000779143	13	95333.3	Bacteria	Verrucomicrobia	Verrucomicrobiae	Verrucomicrobiales	Verrucomicrobiaceae	Prosthecobacter	74
Otu00071	LC-5m-E1	0.000779092	5	86666.7	Bacteria	Bacteroidetes	Bacteroidia	Flavobacteriales	bacII	bacII-A	68
Otu00157	Cadagno15m-E2	0.000769744	15	905000	Bacteria	Proteobacteria	Deltaproteobacteria	Syntrophobacterales	Syntrophaceae	Desulfomonile	697
Otu00020	LC-11m-E1	0.000768764	11	104333	Bacteria	Bacteroidetes	Chlorobia	Chlorobiales	Chlorobiaceae	Chlorobium	80
Otu00299	LC-11m-E1	0.000768764	11	104333	Bacteria	Cyanobacteria	Oxyphotobacteria	Chloroplast	Chloroplast_fa	Chloroplast_ge	80
Otu00237	LC-17m-E1	0.000767279	17	434667	Bacteria	Epsilonbacteraeota	Campylobacteria	Campylobacterales	Arcobacteraceae	Arcobacter	334
Otu00239	LC-17m-E1	0.000767279	17	434667	Bacteria	Firmicutes	Clostridia	Clostridiales	Ruminococcaceae	Ruminococcaceae_unclassified	334
Otu00265	LC-17m-E1	0.000767279	17	434667	Bacteria	Planctomycetes	Phycisphaerae	Phycisphaerales	Phycisphaeraceae	CL500-3	334
Otu00272	LC-17m-E1	0.000767279	17	434667	Bacteria	Lentisphaerae	Lentisphaeria	Victivallales	Victivallales_fa	Victivallales_ge	334
Otu00293	LC-17m-E1	0.000767279	17	434667	Bacteria	Bacteria_unclassified	Bacteria_unclassified	Bacteria_unclassified	Bacteria_unclassified	Bacteria_unclassified	334
Otu00334	LC-17m-E1	0.000767279	17	434667	Bacteria	Patescibacteria	Parcubacteria	Candidatus_Moranbacteria	Candidatus_Moranbacteria_fa	Candidatus_Moranbacteria_ge	334
Otu00193	LC-3m-E1	0.000761035	3	95666.7	Bacteria	Verrucomicrobia	Verrucomicrobiae	Verrucomicrobiales	Verrucomicrobiaceae	Prosthecobacter	73
Otu00181	LC-19m-E1	0.000759257	19	397000	Bacteria	Patescibacteria	ABY1	Candidatus_Falkowbacteria	Candidatus_Falkowbacteria_fa	Candidatus_Falkowbacteria_ge	301
Otu00184	LC-19m-E1	0.000759257	19	397000	Bacteria	Bacteroidetes	Chlorobia	Chlorobiales	Chlorobiaceae	Chlorobium	301
Otu00206	LC-19m-E1	0.000759257	19	397000	Bacteria	Proteobacteria	Gammaproteobacteria	Gammaproteobacteria_unclassified	Gammaproteobacteria_unclassified	Gammaproteobacteria_unclassified	301
Otu00244	LC-19m-E1	0.000759257	19	397000	Bacteria	Patescibacteria	Parcubacteria	Parcubacteria_or	Parcubacteria_fa	Parcubacteria_ge	301
Otu00345	LC-19m-E1	0.000759257	19	397000	Bacteria	Verrucomicrobia	Verrucomicrobiae	Pedosphaerales	Pedosphaeraceae	Pedosphaeraceae_ge	301
Otu00155	LC-9m-E1	0.00074699	9	73000	Bacteria	Proteobacteria	Gammaproteobacteria	Betaproteobacteriales	betI	betI-A	55
Otu00197	LC-9m-E1	0.00074699	9	73000	Bacteria	Bacteroidetes	Bacteroidia	Chitinophagales	Chitinophagaceae	Chitinophagaceae_unclassified	55
Otu00309	LC-9m-E1	0.00074699	9	73000	Bacteria	Actinobacteria	Acidimicrobiia	Microtrichales	acIV	acIV-C	55
Otu00028	LC-11m-E1	0.000728303	11	104333	Bacteria	Armatimonadetes	Armatimonadia	Armatimonadales	Armatimonadaceae	Armatimonas	76
Otu00114	LC-11m-E1	0.000728303	11	104333	Bacteria	Bacteroidetes	Bacteroidia	Chitinophagales	bacI	unclassified	76
Otu00232	LC-11m-E1	0.000728303	11	104333	Bacteria	Proteobacteria	Gammaproteobacteria	Betaproteobacteriales	Betaproteobacteriales_unclassified	Betaproteobacteriales_unclassified	76
Otu00018	LC-3m-E1	0.000727947	3	95666.7	Bacteria	Bacteroidetes	Bacteroidia	Flavobacteriales	bacII	bacII-A	70
Otu00243	LC-3m-E1	0.000727947	3	95666.7	Bacteria	Bacteroidetes	Bacteroidia	Sphingobacteriales	NS11-12_marine_group	NS11-12_marine_group_ge	70
Otu00309	LC-3m-E1	0.000727947	3	95666.7	Bacteria	Actinobacteria	Acidimicrobiia	Microtrichales	acIV	acIV-C	70
Otu00164	LC-13m-E1	0.000719209	13	95333.3	Bacteria	Verrucomicrobia	Verrucomicrobiae	Pedosphaerales	Pedosphaeraceae	Pedosphaera	69
Otu00111	Cadagno15m-E2	0.000718428	15	905000	Bacteria	Proteobacteria	Alphaproteobacteria	Rhodobacterales	alfVI	unclassified	650
Otu00151	Cadagno15m-E2	0.000718428	15	905000	Bacteria	Verrucomicrobia	Verrucomicrobiae	Verrucomicrobiales	Verrucomicrobiaceae	uncultured	650
Otu00186	Cadagno15m-E2	0.000718428	15	905000	Bacteria	Chloroflexi	Dehalococcoidia	GIF9	GIF9_fa	GIF9_ge	650
Otu00198	Cadagno15m-E2	0.000718428	15	905000	Bacteria	Proteobacteria	Gammaproteobacteria	Chromatiales	Chromatiaceae	Thiodictyon	650
Otu00226	Cadagno15m-E2	0.000718428	15	905000	Bacteria	Verrucomicrobia	Verrucomicrobiae	Opitutales	Opitutaceae	Cephaloticoccus	650
Otu00237	Cadagno15m-E2	0.000718428	15	905000	Bacteria	Epsilonbacteraeota	Campylobacteria	Campylobacterales	Arcobacteraceae	Arcobacter	650
Otu00244	Cadagno15m-E2	0.000718428	15	905000	Bacteria	Patescibacteria	Parcubacteria	Parcubacteria_or	Parcubacteria_fa	Parcubacteria_ge	650
Otu00251	Cadagno15m-E2	0.000718428	15	905000	Bacteria	Bacteroidetes	Bacteroidia	Sphingobacteriales	Sphingobacteriales_unclassified	Sphingobacteriales_unclassified	650
Otu00028	LC-15point5m-E1	0.000715922	15.5	585000	Bacteria	Armatimonadetes	Armatimonadia	Armatimonadales	Armatimonadaceae	Armatimonas	419
Otu00175	LC-15point5m-E1	0.000715922	15.5	585000	Bacteria	Bacteroidetes	Bacteroidia	Bacteroidales	Paludibacteraceae	Paludibacter	419
Otu00252	LC-15point5m-E1	0.000715922	15.5	585000	Bacteria	Proteobacteria	Gammaproteobacteria	Betaproteobacteriales	betI	betI_unclassified	419
Otu00253	LC-15point5m-E1	0.000715922	15.5	585000	Bacteria	Bacteria_unclassified	Bacteria_unclassified	Bacteria_unclassified	Bacteria_unclassified	Bacteria_unclassified	419
Otu00274	LC-15point5m-E1	0.000715922	15.5	585000	Bacteria	Proteobacteria	Deltaproteobacteria	Myxococcales	mle1-27	mle1-27_ge	419
Otu00284	LC-15point5m-E1	0.000715922	15.5	585000	Bacteria	Verrucomicrobia	Verrucomicrobiae	Verrucomicrobiales	Rubritaleaceae	Luteolibacter	419
Otu00285	LC-15point5m-E1	0.000715922	15.5	585000	Bacteria	Patescibacteria	Parcubacteria	Parcubacteria_unclassified	Parcubacteria_unclassified	Parcubacteria_unclassified	419
Otu00287	LC-15point5m-E1	0.000715922	15.5	585000	Bacteria	Firmicutes	Clostridia	Clostridiales	Ruminococcaceae	Ruminococcaceae_unclassified	419
Otu00289	LC-15point5m-E1	0.000715922	15.5	585000	Bacteria	Bacteroidetes	Bacteroidia	Bacteroidia_unclassified	Bacteroidia_unclassified	Bacteroidia_unclassified	419
Otu00311	LC-15point5m-E1	0.000715922	15.5	585000	Bacteria	Proteobacteria	Alphaproteobacteria	Acetobacterales	Acetobacteraceae	Acetobacteraceae_unclassified	419
Otu00334	LC-15point5m-E1	0.000715922	15.5	585000	Bacteria	Patescibacteria	Parcubacteria	Candidatus_Moranbacteria	Candidatus_Moranbacteria_fa	Candidatus_Moranbacteria_ge	419
Otu00343	LC-15point5m-E1	0.000715922	15.5	585000	Bacteria	Patescibacteria	Parcubacteria	Parcubacteria_unclassified	Parcubacteria_unclassified	Parcubacteria_unclassified	419
Otu00370	LC-15point5m-E1	0.000715922	15.5	585000	Bacteria	Bacteria_unclassified	Bacteria_unclassified	Bacteria_unclassified	Bacteria_unclassified	Bacteria_unclassified	419
Otu00057	LC-5m-E1	0.000708265	5	86666.7	Bacteria	Verrucomicrobia	Verrucomicrobiae	Verrucomicrobiales	Rubritaleaceae	Luteolibacter	61
Otu00108	LC-5m-E1	0.000708265	5	86666.7	Bacteria	Bacteroidetes	Bacteroidia	Flavobacteriales	bacII	bacII-A	61
Otu00152	LC-5m-E1	0.000708265	5	86666.7	Bacteria	Bacteroidetes	Bacteroidia	Flavobacteriales	bacII	bacII-A	61
Otu00204	LC-5m-E1	0.000708265	5	86666.7	Bacteria	Proteobacteria	Alphaproteobacteria	Sphingomonadales	Sphingomonadaceae	Sphingomonas	61
Otu00234	LC-5m-E1	0.000708265	5	86666.7	Bacteria	Bacteroidetes	Bacteroidia	Chitinophagales	Chitinophagaceae	Ferruginibacter	61
Otu00240	LC-5m-E1	0.000708265	5	86666.7	Bacteria	Proteobacteria	Gammaproteobacteria	Betaproteobacteriales	betVII	betVII-A	61
Otu00056	LC-17m-E1	0.000708257	17	434667	Bacteria	Actinobacteria	Actinobacteria	Micrococcales	Luna1	Luna1-A	308
Otu00120	LC-17m-E1	0.000708257	17	434667	Bacteria	Planctomycetes	Planctomycetacia	Pirellulales	Pirellulaceae	uncultured	308
Otu00287	LC-17m-E1	0.000708257	17	434667	Bacteria	Firmicutes	Clostridia	Clostridiales	Ruminococcaceae	Ruminococcaceae_unclassified	308
Otu00289	LC-17m-E1	0.000708257	17	434667	Bacteria	Bacteroidetes	Bacteroidia	Bacteroidia_unclassified	Bacteroidia_unclassified	Bacteroidia_unclassified	308
Otu00327	LC-17m-E1	0.000708257	17	434667	Bacteria	Chlamydiae	LD1-PA32	LD1-PA32_or	LD1-PA32_fa	LD1-PA32_ge	308
Otu00220	LC-9m-E1	0.000703049	9	73000	Bacteria	Proteobacteria	Gammaproteobacteria	Aeromonadales	Aeromonadaceae	Aeromonas	51
Otu00247	LC-9m-E1	0.000703049	9	73000	Bacteria	Verrucomicrobia	Verrucomicrobiae	Opitutales	Opitutaceae	Opitutaceae_unclassified	51
Otu00043	Cadagno7m-E2	0.000701724	7	157333	Bacteria	Bacteroidetes	Bacteroidia	Flavobacteriales	bacV	unclassified	110
Otu00187	Cadagno7m-E2	0.000701724	7	157333	Bacteria	Proteobacteria	Alphaproteobacteria	Sphingomonadales	alfIV	alfIV-B	110
Otu00135	LC-19m-E1	0.000700853	19	397000	Bacteria	Bacteroidetes	Bacteroidia	Chitinophagales	bacI	bacI-B	278
Otu00255	LC-19m-E1	0.000700853	19	397000	Bacteria	Bacteroidetes	Ignavibacteria	OPB56	OPB56_fa	OPB56_ge	278
Otu00334	LC-19m-E1	0.000700853	19	397000	Bacteria	Patescibacteria	Parcubacteria	Candidatus_Moranbacteria	Candidatus_Moranbacteria_fa	Candidatus_Moranbacteria_ge	278
Otu00376	LC-19m-E1	0.000700853	19	397000	Bacteria	Bacteria_unclassified	Bacteria_unclassified	Bacteria_unclassified	Bacteria_unclassified	Bacteria_unclassified	278
Otu00409	LC-19m-E1	0.000700853	19	397000	Bacteria	Proteobacteria	Deltaproteobacteria	Desulfobacterales	Desulfobacteraceae	Desulfobacteraceae_unclassified	278
Otu00117	LC-11m-E1	0.000687841	11	104333	Bacteria	Actinobacteria	Actinobacteria	Micrococcales	Luna3	unclassified	72
Otu00247	LC-11m-E1	0.000687841	11	104333	Bacteria	Verrucomicrobia	Verrucomicrobiae	Opitutales	Opitutaceae	Opitutaceae_unclassified	72
Otu00309	LC-11m-E1	0.000687841	11	104333	Bacteria	Actinobacteria	Acidimicrobiia	Microtrichales	acIV	acIV-C	72
Otu00223	Cadagno15m-E2	0.000667111	15	905000	Bacteria	Proteobacteria	Deltaproteobacteria	Bdellovibrionales	Bacteriovoracaceae	Bacteriovorax	604
Otu00252	Cadagno15m-E2	0.000667111	15	905000	Bacteria	Proteobacteria	Gammaproteobacteria	Betaproteobacteriales	betI	betI_unclassified	604
Otu00259	LC-3m-E1	0.00066177	3	95666.7	Bacteria	Bacteroidetes	Bacteroidia	Cytophagales	Microscillaceae	uncultured	63
Otu00346	LC-3m-E1	0.00066177	3	95666.7	Bacteria	Proteobacteria	Gammaproteobacteria	Pseudomonadales	Moraxellaceae	Alkanindiges	63
Otu00174	LC-13m-E1	0.000659275	13	95333.3	Bacteria	Planctomycetes	Phycisphaerae	Phycisphaerales	Phycisphaeraceae	CL500-3	63
Otu00229	LC-13m-E1	0.000659275	13	95333.3	Bacteria	Patescibacteria	Parcubacteria	Parcubacteria_unclassified	Parcubacteria_unclassified	Parcubacteria_unclassified	63
Otu00421	LC-13m-E1	0.000659275	13	95333.3	Bacteria	Cyanobacteria	Oxyphotobacteria	Chloroplast	Chloroplast_fa	Chloroplast_ge	63
Otu00228	LC-9m-E1	0.000659109	9	73000	Bacteria	Proteobacteria	Alphaproteobacteria	Sphingomonadales	alfIII	unclassified	48
Otu00279	LC-9m-E1	0.000659109	9	73000	Bacteria	Planctomycetes	vadinHA49	vadinHA49_or	vadinHA49_fa	vadinHA49_ge	48
Otu00204	Cadagno7m-E2	0.000657866	7	157333	Bacteria	Proteobacteria	Alphaproteobacteria	Sphingomonadales	Sphingomonadaceae	Sphingomonas	104
Otu00235	Cadagno7m-E2	0.000657866	7	157333	Bacteria	Proteobacteria	Proteobacteria_unclassified	Proteobacteria_unclassified	Proteobacteria_unclassified	Proteobacteria_unclassified	104
Otu00240	Cadagno7m-E2	0.000657866	7	157333	Bacteria	Proteobacteria	Gammaproteobacteria	Betaproteobacteriales	betVII	betVII-A	104
Otu00315	Cadagno7m-E2	0.000657866	7	157333	Bacteria	Bacteroidetes	Bacteroidia	Bacteroidia_unclassified	Bacteroidia_unclassified	Bacteroidia_unclassified	104
Otu00318	Cadagno7m-E2	0.000657866	7	157333	Bacteria	Patescibacteria	Parcubacteria	Parcubacteria_unclassified	Parcubacteria_unclassified	Parcubacteria_unclassified	104
Otu00031	LC-17m-E1	0.000649236	17	434667	Bacteria	Actinobacteria	Acidimicrobiia	Microtrichales	acIV	acIV-A	282
Otu00236	LC-17m-E1	0.000649236	17	434667	Bacteria	Chloroflexi	Chloroflexia	Chloroflexales	Roseiflexaceae	uncultured	282
Otu00282	LC-17m-E1	0.000649236	17	434667	Bacteria	Proteobacteria	Gammaproteobacteria	Coxiellales	Coxiellaceae	Coxiella	282
Otu00356	LC-17m-E1	0.000649236	17	434667	Bacteria	Firmicutes	Firmicutes_unclassified	Firmicutes_unclassified	Firmicutes_unclassified	Firmicutes_unclassified	282
Otu00359	LC-17m-E1	0.000649236	17	434667	Bacteria	Epsilonbacteraeota	Campylobacteria	Campylobacterales	Sulfurospirillaceae	Sulfurospirillum	282
Otu00025	LC-19m-E1	0.000642448	19	397000	Bacteria	Actinobacteria	Actinobacteria	Frankiales	acTH1	acTH1-A	255
Otu00307	LC-19m-E1	0.000642448	19	397000	Bacteria	Verrucomicrobia	Verrucomicrobiae	Pedosphaerales	Pedosphaeraceae	ADurb.Bin063-1	255
Otu00359	LC-19m-E1	0.000642448	19	397000	Bacteria	Epsilonbacteraeota	Campylobacteria	Campylobacterales	Sulfurospirillaceae	Sulfurospirillum	255
Otu00192	LC-5m-E1	0.000637439	5	86666.7	Bacteria	Proteobacteria	Alphaproteobacteria	Caulobacterales	alfII	alfII-A	55
Otu00283	LC-5m-E1	0.000637439	5	86666.7	Bacteria	Bacteroidetes	Bacteroidia	Flavobacteriales	bacII	bacII-A	55
Otu00377	LC-5m-E1	0.000637439	5	86666.7	Bacteria	Proteobacteria	Alphaproteobacteria	Sphingomonadales	Sphingomonadaceae	Sphingobium	55
Otu00220	LC-3m-E1	0.000628681	3	95666.7	Bacteria	Proteobacteria	Gammaproteobacteria	Aeromonadales	Aeromonadaceae	Aeromonas	60
Otu00410	LC-3m-E1	0.000628681	3	95666.7	Bacteria	Cyanobacteria	Oxyphotobacteria	Chloroplast	Chloroplast_fa	Chloroplast_ge	60
Otu00025	Cadagno15m-E2	0.000615795	15	905000	Bacteria	Actinobacteria	Actinobacteria	Frankiales	acTH1	acTH1-A	557
Otu00031	Cadagno15m-E2	0.000615795	15	905000	Bacteria	Actinobacteria	Acidimicrobiia	Microtrichales	acIV	acIV-A	557
Otu00215	Cadagno15m-E2	0.000615795	15	905000	Bacteria	Firmicutes	Clostridia	Clostridiales	Clostridiales_unclassified	Clostridiales_unclassified	557
Otu00201	LC-9m-E1	0.000615168	9	73000	Bacteria	Proteobacteria	Gammaproteobacteria	Betaproteobacteriales	betIII	betIII-A	45
Otu00235	LC-9m-E1	0.000615168	9	73000	Bacteria	Proteobacteria	Proteobacteria_unclassified	Proteobacteria_unclassified	Proteobacteria_unclassified	Proteobacteria_unclassified	45
Otu00063	Cadagno7m-E2	0.000614008	7	157333	Bacteria	Bacteroidetes	Bacteroidia	Flavobacteriales	bacV	unclassified	97
Otu00145	Cadagno7m-E2	0.000614008	7	157333	Bacteria	Bacteroidetes	Bacteroidia	Flavobacteriales	bacV	unclassified	97
Otu00299	Cadagno7m-E2	0.000614008	7	157333	Bacteria	Cyanobacteria	Oxyphotobacteria	Chloroplast	Chloroplast_fa	Chloroplast_ge	97
Otu00205	LC-11m-E1	0.000606919	11	104333	Bacteria	Bacteroidetes	Bacteroidia	Sphingobacteriales	bacVI	unclassified	63
Otu00279	LC-11m-E1	0.000606919	11	104333	Bacteria	Planctomycetes	vadinHA49	vadinHA49_or	vadinHA49_fa	vadinHA49_ge	63
Otu00134	LC-13m-E1	0.000599341	13	95333.3	Bacteria	Firmicutes	Clostridia	Clostridiales	Family_XIII	Family_XIII_ge	57
Otu00152	LC-13m-E1	0.000599341	13	95333.3	Bacteria	Bacteroidetes	Bacteroidia	Flavobacteriales	bacII	bacII-A	57
Otu00226	LC-13m-E1	0.000599341	13	95333.3	Bacteria	Verrucomicrobia	Verrucomicrobiae	Opitutales	Opitutaceae	Cephaloticoccus	57
Otu00347	LC-13m-E1	0.000599341	13	95333.3	Bacteria	Bacteroidetes	Bacteroidia	Sphingobacteriales	NS11-12_marine_group	NS11-12_marine_group_ge	57
Otu00377	LC-3m-E1	0.000595593	3	95666.7	Bacteria	Proteobacteria	Alphaproteobacteria	Sphingomonadales	Sphingomonadaceae	Sphingobium	57
Otu00108	LC-17m-E1	0.000590214	17	434667	Bacteria	Bacteroidetes	Bacteroidia	Flavobacteriales	bacII	bacII-A	257
Otu00345	LC-17m-E1	0.000590214	17	434667	Bacteria	Verrucomicrobia	Verrucomicrobiae	Pedosphaerales	Pedosphaeraceae	Pedosphaeraceae_ge	257
Otu00348	LC-17m-E1	0.000590214	17	434667	Bacteria	Bacteroidetes	Bacteroidia	Sphingobacteriales	Lentimicrobiaceae	Lentimicrobiaceae_ge	257
Otu00236	LC-19m-E1	0.000584044	19	397000	Bacteria	Chloroflexi	Chloroflexia	Chloroflexales	Roseiflexaceae	uncultured	232
Otu00265	LC-19m-E1	0.000584044	19	397000	Bacteria	Planctomycetes	Phycisphaerae	Phycisphaerales	Phycisphaeraceae	CL500-3	232
Otu00277	LC-19m-E1	0.000584044	19	397000	Bacteria	Proteobacteria	Gammaproteobacteria	Legionellales	Legionellaceae	Legionella	232
Otu00293	LC-19m-E1	0.000584044	19	397000	Bacteria	Bacteria_unclassified	Bacteria_unclassified	Bacteria_unclassified	Bacteria_unclassified	Bacteria_unclassified	232
Otu00338	LC-19m-E1	0.000584044	19	397000	Bacteria	Proteobacteria	Deltaproteobacteria	Oligoflexales	Oligoflexaceae	uncultured	232
Otu00362	LC-19m-E1	0.000584044	19	397000	Bacteria	Verrucomicrobia	Verrucomicrobiae	Pedosphaerales	Pedosphaeraceae	Pedosphaeraceae_ge	232
Otu00431	LC-19m-E1	0.000584044	19	397000	Bacteria	Bacteroidetes	Ignavibacteria	SJA-28	SJA-28_fa	SJA-28_ge	232
Otu00065	LC-15point5m-E1	0.000572738	15.5	585000	Bacteria	Bacteroidetes	Bacteroidia	Flavobacteriales	bacV	unclassified	335
Otu00126	LC-15point5m-E1	0.000572738	15.5	585000	Bacteria	Planctomycetes	Planctomycetacia	Gemmatales	Gemmataceae	uncultured	335
Otu00153	LC-15point5m-E1	0.000572738	15.5	585000	Bacteria	Bacteroidetes	Bacteroidia	Bacteroidales	Prolixibacteraceae	BSV13	335
Otu00193	LC-15point5m-E1	0.000572738	15.5	585000	Bacteria	Verrucomicrobia	Verrucomicrobiae	Verrucomicrobiales	Verrucomicrobiaceae	Prosthecobacter	335
Otu00239	LC-15point5m-E1	0.000572738	15.5	585000	Bacteria	Firmicutes	Clostridia	Clostridiales	Ruminococcaceae	Ruminococcaceae_unclassified	335
Otu00265	LC-15point5m-E1	0.000572738	15.5	585000	Bacteria	Planctomycetes	Phycisphaerae	Phycisphaerales	Phycisphaeraceae	CL500-3	335
Otu00270	LC-15point5m-E1	0.000572738	15.5	585000	Bacteria	Proteobacteria	Deltaproteobacteria	Myxococcales	Myxococcales_unclassified	Myxococcales_unclassified	335
Otu00272	LC-15point5m-E1	0.000572738	15.5	585000	Bacteria	Lentisphaerae	Lentisphaeria	Victivallales	Victivallales_fa	Victivallales_ge	335
Otu00286	LC-15point5m-E1	0.000572738	15.5	585000	Bacteria	Cyanobacteria	Oxyphotobacteria	Pseudanabaenales	Pseudanabaenaceae	Pseudanabaena_PCC-7429	335
Otu00293	LC-15point5m-E1	0.000572738	15.5	585000	Bacteria	Bacteria_unclassified	Bacteria_unclassified	Bacteria_unclassified	Bacteria_unclassified	Bacteria_unclassified	335
Otu00323	LC-15point5m-E1	0.000572738	15.5	585000	Bacteria	Cyanobacteria	Oxyphotobacteria	Oxyphotobacteria_unclassified	Oxyphotobacteria_unclassified	Oxyphotobacteria_unclassified	335
Otu00395	LC-15point5m-E1	0.000572738	15.5	585000	Bacteria	Patescibacteria	Parcubacteria	Parcubacteria_unclassified	Parcubacteria_unclassified	Parcubacteria_unclassified	335
Otu00401	LC-15point5m-E1	0.000572738	15.5	585000	Bacteria	Firmicutes	Clostridia	Clostridiales	Ruminococcaceae	Ruminococcaceae_ge	335
Otu00409	LC-15point5m-E1	0.000572738	15.5	585000	Bacteria	Proteobacteria	Deltaproteobacteria	Desulfobacterales	Desulfobacteraceae	Desulfobacteraceae_unclassified	335
Otu00430	LC-15point5m-E1	0.000572738	15.5	585000	Bacteria	Bacteroidetes	Bacteroidia	Chitinophagales	37-13	37-13_ge	335
Otu00078	Cadagno7m-E2	0.00057015	7	157333	Bacteria	Bacteroidetes	Bacteroidia	Flavobacteriales	bacII	bacII-A	90
Otu00111	Cadagno7m-E2	0.00057015	7	157333	Bacteria	Proteobacteria	Alphaproteobacteria	Rhodobacterales	alfVI	unclassified	90
Otu00152	Cadagno7m-E2	0.00057015	7	157333	Bacteria	Bacteroidetes	Bacteroidia	Flavobacteriales	bacII	bacII-A	90
Otu00279	Cadagno7m-E2	0.00057015	7	157333	Bacteria	Planctomycetes	vadinHA49	vadinHA49_or	vadinHA49_fa	vadinHA49_ge	90
Otu00283	Cadagno7m-E2	0.00057015	7	157333	Bacteria	Bacteroidetes	Bacteroidia	Flavobacteriales	bacII	bacII-A	90
Otu00266	LC-5m-E1	0.000566612	5	86666.7	Bacteria	Proteobacteria	Gammaproteobacteria	Xanthomonadales	gamV	gamV_unclassified	49
Otu00304	LC-5m-E1	0.000566612	5	86666.7	Bacteria	Proteobacteria	Alphaproteobacteria	Caulobacterales	Caulobacteraceae	Brevundimonas	49
Otu00379	LC-5m-E1	0.000566612	5	86666.7	Bacteria	Bacteroidetes	Bacteroidia	Bacteroidia_unclassified	Bacteroidia_unclassified	Bacteroidia_unclassified	49
Otu00461	LC-5m-E1	0.000566612	5	86666.7	Bacteria	Actinobacteria	Acidimicrobiia	Microtrichales	acIV	acIV-C	49
Otu00108	Cadagno15m-E2	0.000564479	15	905000	Bacteria	Bacteroidetes	Bacteroidia	Flavobacteriales	bacII	bacII-A	511
Otu00133	Cadagno15m-E2	0.000564479	15	905000	Bacteria	Bacteroidetes	Bacteroidia	Sphingobacteriales	Sphingobacteriaceae	Solitalea	511
Otu00218	Cadagno15m-E2	0.000564479	15	905000	Bacteria	Bacteria_unclassified	Bacteria_unclassified	Bacteria_unclassified	Bacteria_unclassified	Bacteria_unclassified	511
Otu00229	Cadagno15m-E2	0.000564479	15	905000	Bacteria	Patescibacteria	Parcubacteria	Parcubacteria_unclassified	Parcubacteria_unclassified	Parcubacteria_unclassified	511
Otu00292	Cadagno15m-E2	0.000564479	15	905000	Bacteria	Bacteroidetes	Bacteroidia	Bacteroidales	Rikenellaceae	uncultured	511
Otu00295	Cadagno15m-E2	0.000564479	15	905000	Bacteria	Patescibacteria	Gracilibacteria	Absconditabacteriales_(SR1)	Absconditabacteriales_(SR1)_fa	Absconditabacteriales_(SR1)_ge	511
Otu00234	LC-3m-E1	0.000562504	3	95666.7	Bacteria	Bacteroidetes	Bacteroidia	Chitinophagales	Chitinophagaceae	Ferruginibacter	54
Otu00393	LC-3m-E1	0.000562504	3	95666.7	Bacteria	Proteobacteria	Alphaproteobacteria	Sphingomonadales	Sphingomonadaceae	Sphingobium	54
Otu00113	LC-13m-E1	0.000539407	13	95333.3	Bacteria	Actinobacteria	Acidimicrobiia	Microtrichales	acIV	acIV-B	51
Otu00139	LC-13m-E1	0.000539407	13	95333.3	Bacteria	Omnitrophicaeota	Omnitrophia	Omnitrophales	Omnitrophaceae	Candidatus_Omnitrophus	51
Otu00144	LC-13m-E1	0.000539407	13	95333.3	Bacteria	Spirochaetes	Spirochaetia	Spirochaetales	Spirochaetaceae	uncultured	51
Otu00215	LC-13m-E1	0.000539407	13	95333.3	Bacteria	Firmicutes	Clostridia	Clostridiales	Clostridiales_unclassified	Clostridiales_unclassified	51
Otu00243	LC-13m-E1	0.000539407	13	95333.3	Bacteria	Bacteroidetes	Bacteroidia	Sphingobacteriales	NS11-12_marine_group	NS11-12_marine_group_ge	51
Otu00244	LC-13m-E1	0.000539407	13	95333.3	Bacteria	Patescibacteria	Parcubacteria	Parcubacteria_or	Parcubacteria_fa	Parcubacteria_ge	51
Otu00253	LC-13m-E1	0.000539407	13	95333.3	Bacteria	Bacteria_unclassified	Bacteria_unclassified	Bacteria_unclassified	Bacteria_unclassified	Bacteria_unclassified	51
Otu00284	LC-13m-E1	0.000539407	13	95333.3	Bacteria	Verrucomicrobia	Verrucomicrobiae	Verrucomicrobiales	Rubritaleaceae	Luteolibacter	51
Otu00289	LC-13m-E1	0.000539407	13	95333.3	Bacteria	Bacteroidetes	Bacteroidia	Bacteroidia_unclassified	Bacteroidia_unclassified	Bacteroidia_unclassified	51
Otu00126	LC-17m-E1	0.000531193	17	434667	Bacteria	Planctomycetes	Planctomycetacia	Gemmatales	Gemmataceae	uncultured	231
Otu00274	LC-17m-E1	0.000531193	17	434667	Bacteria	Proteobacteria	Deltaproteobacteria	Myxococcales	mle1-27	mle1-27_ge	231
Otu00285	LC-17m-E1	0.000531193	17	434667	Bacteria	Patescibacteria	Parcubacteria	Parcubacteria_unclassified	Parcubacteria_unclassified	Parcubacteria_unclassified	231
Otu00323	LC-17m-E1	0.000531193	17	434667	Bacteria	Cyanobacteria	Oxyphotobacteria	Oxyphotobacteria_unclassified	Oxyphotobacteria_unclassified	Oxyphotobacteria_unclassified	231
Otu00333	LC-17m-E1	0.000531193	17	434667	Bacteria	Lentisphaerae	Oligosphaeria	Oligosphaerales	Lenti-02	Lenti-02_ge	231
Otu00409	LC-17m-E1	0.000531193	17	434667	Bacteria	Proteobacteria	Deltaproteobacteria	Desulfobacterales	Desulfobacteraceae	Desulfobacteraceae_unclassified	231
Otu00368	LC-3m-E1	0.000529416	3	95666.7	Bacteria	Proteobacteria	Gammaproteobacteria	Betaproteobacteriales	T34	T34_ge	51
Otu00404	LC-3m-E1	0.000529416	3	95666.7	Bacteria	Proteobacteria	Alphaproteobacteria	Sphingomonadales	Sphingomonadaceae	Sphingomonadaceae_unclassified	51
Otu00283	LC-9m-E1	0.000527287	9	73000	Bacteria	Bacteroidetes	Bacteroidia	Flavobacteriales	bacII	bacII-A	38
Otu00214	LC-19m-E1	0.00052564	19	397000	Bacteria	Bacteroidetes	Bacteroidia	Sphingobacteriales	bacVI	unclassified	209
Otu00251	LC-19m-E1	0.00052564	19	397000	Bacteria	Bacteroidetes	Bacteroidia	Sphingobacteriales	Sphingobacteriales_unclassified	Sphingobacteriales_unclassified	209
Otu00295	LC-19m-E1	0.00052564	19	397000	Bacteria	Patescibacteria	Gracilibacteria	Absconditabacteriales_(SR1)	Absconditabacteriales_(SR1)_fa	Absconditabacteriales_(SR1)_ge	209
Otu00323	LC-19m-E1	0.00052564	19	397000	Bacteria	Cyanobacteria	Oxyphotobacteria	Oxyphotobacteria_unclassified	Oxyphotobacteria_unclassified	Oxyphotobacteria_unclassified	209
Otu00333	LC-19m-E1	0.00052564	19	397000	Bacteria	Lentisphaerae	Oligosphaeria	Oligosphaerales	Lenti-02	Lenti-02_ge	209
Otu00342	LC-19m-E1	0.00052564	19	397000	Bacteria	Cyanobacteria	Oxyphotobacteria	Oxyphotobacteria_unclassified	Oxyphotobacteria_unclassified	Oxyphotobacteria_unclassified	209
Otu00065	Cadagno15m-E2	0.000513163	15	905000	Bacteria	Bacteroidetes	Bacteroidia	Flavobacteriales	bacV	unclassified	464
Otu00120	Cadagno15m-E2	0.000513163	15	905000	Bacteria	Planctomycetes	Planctomycetacia	Pirellulales	Pirellulaceae	uncultured	464
Otu00239	Cadagno15m-E2	0.000513163	15	905000	Bacteria	Firmicutes	Clostridia	Clostridiales	Ruminococcaceae	Ruminococcaceae_unclassified	464
Otu00246	Cadagno15m-E2	0.000513163	15	905000	Bacteria	Patescibacteria	Parcubacteria	Parcubacteria_unclassified	Parcubacteria_unclassified	Parcubacteria_unclassified	464
Otu00255	Cadagno15m-E2	0.000513163	15	905000	Bacteria	Bacteroidetes	Ignavibacteria	OPB56	OPB56_fa	OPB56_ge	464
Otu00262	Cadagno15m-E2	0.000513163	15	905000	Bacteria	Omnitrophicaeota	Omnitrophicaeota_cl	Omnitrophicaeota_or	Omnitrophicaeota_fa	Omnitrophicaeota_ge	464
Otu00307	Cadagno15m-E2	0.000513163	15	905000	Bacteria	Verrucomicrobia	Verrucomicrobiae	Pedosphaerales	Pedosphaeraceae	ADurb.Bin063-1	464
Otu00323	Cadagno15m-E2	0.000513163	15	905000	Bacteria	Cyanobacteria	Oxyphotobacteria	Oxyphotobacteria_unclassified	Oxyphotobacteria_unclassified	Oxyphotobacteria_unclassified	464
Otu00023	LC-3m-E1	0.000496327	3	95666.7	Bacteria	Proteobacteria	Gammaproteobacteria	Betaproteobacteriales	betIV	betIV-A	47
Otu00018	LC-5m-E1	0.000495786	5	86666.7	Bacteria	Bacteroidetes	Bacteroidia	Flavobacteriales	bacII	bacII-A	43
Otu00410	LC-5m-E1	0.000495786	5	86666.7	Bacteria	Cyanobacteria	Oxyphotobacteria	Chloroplast	Chloroplast_fa	Chloroplast_ge	43
Otu00078	LC-11m-E1	0.000485535	11	104333	Bacteria	Bacteroidetes	Bacteroidia	Flavobacteriales	bacII	bacII-A	51
Otu00086	LC-11m-E1	0.000485535	11	104333	Bacteria	Proteobacteria	Gammaproteobacteria	Halothiobacillales	Halothiobacillaceae	Thiovirga	51
Otu00135	LC-11m-E1	0.000485535	11	104333	Bacteria	Bacteroidetes	Bacteroidia	Chitinophagales	bacI	bacI-B	51
Otu00180	LC-11m-E1	0.000485535	11	104333	Bacteria	Epsilonbacteraeota	Campylobacteria	Campylobacterales	Sulfurovaceae	Sulfurovum	51
Otu00193	LC-9m-E1	0.000483347	9	73000	Bacteria	Verrucomicrobia	Verrucomicrobiae	Verrucomicrobiales	Verrucomicrobiaceae	Prosthecobacter	35
Otu00240	LC-9m-E1	0.000483347	9	73000	Bacteria	Proteobacteria	Gammaproteobacteria	Betaproteobacteriales	betVII	betVII-A	35
Otu00271	LC-9m-E1	0.000483347	9	73000	Bacteria	Bacteroidetes	Bacteroidia	Sphingobacteriales	NS11-12_marine_group	NS11-12_marine_group_ge	35
Otu00098	LC-13m-E1	0.000479473	13	95333.3	Bacteria	Bacteroidetes	Bacteroidia	Bacteroidales	FTLpost3	FTLpost3_ge	46
Otu00126	LC-13m-E1	0.000479473	13	95333.3	Bacteria	Planctomycetes	Planctomycetacia	Gemmatales	Gemmataceae	uncultured	46
Otu00160	LC-13m-E1	0.000479473	13	95333.3	Bacteria	Bacteroidetes	Bacteroidia	Bacteroidales	Bacteroidetes_BD2-2	Bacteroidetes_BD2-2_ge	46
Otu00175	LC-13m-E1	0.000479473	13	95333.3	Bacteria	Bacteroidetes	Bacteroidia	Bacteroidales	Paludibacteraceae	Paludibacter	46
Otu00176	LC-13m-E1	0.000479473	13	95333.3	Bacteria	Bacteroidetes	Bacteroidia	Bacteroidales	Bacteroidetes_vadinHA17	Bacteroidetes_vadinHA17_ge	46
Otu00198	LC-13m-E1	0.000479473	13	95333.3	Bacteria	Proteobacteria	Gammaproteobacteria	Chromatiales	Chromatiaceae	Thiodictyon	46
Otu00252	LC-13m-E1	0.000479473	13	95333.3	Bacteria	Proteobacteria	Gammaproteobacteria	Betaproteobacteriales	betI	betI_unclassified	46
Otu00026	LC-17m-E1	0.000472171	17	434667	Bacteria	Proteobacteria	Gammaproteobacteria	Betaproteobacteriales	betIV	betIV-A	205
Otu00064	LC-17m-E1	0.000472171	17	434667	Bacteria	Proteobacteria	Gammaproteobacteria	Betaproteobacteriales	betII	Pnec	205
Otu00205	LC-17m-E1	0.000472171	17	434667	Bacteria	Bacteroidetes	Bacteroidia	Sphingobacteriales	bacVI	unclassified	205
Otu00214	LC-17m-E1	0.000472171	17	434667	Bacteria	Bacteroidetes	Bacteroidia	Sphingobacteriales	bacVI	unclassified	205
Otu00311	LC-17m-E1	0.000472171	17	434667	Bacteria	Proteobacteria	Alphaproteobacteria	Acetobacterales	Acetobacteraceae	Acetobacteraceae_unclassified	205
Otu00360	LC-17m-E1	0.000472171	17	434667	Bacteria	Proteobacteria	Gammaproteobacteria	Enterobacteriales	Enterobacteriaceae	Enterobacteriaceae_unclassified	205
Otu00365	LC-17m-E1	0.000472171	17	434667	Bacteria	Firmicutes	Clostridia	Clostridiales	Ruminococcaceae	Ruminococcaceae_unclassified	205
Otu00387	LC-17m-E1	0.000472171	17	434667	Bacteria	Patescibacteria	Gracilibacteria	Absconditabacteriales_(SR1)	Absconditabacteriales_(SR1)_fa	Absconditabacteriales_(SR1)_ge	205
Otu00412	LC-17m-E1	0.000472171	17	434667	Bacteria	Lentisphaerae	Lentisphaeria	Victivallales	GWF2-44-16	GWF2-44-16_ge	205
Otu00483	LC-17m-E1	0.000472171	17	434667	Bacteria	Bacteria_unclassified	Bacteria_unclassified	Bacteria_unclassified	Bacteria_unclassified	Bacteria_unclassified	205
Otu00026	LC-19m-E1	0.000467235	19	397000	Bacteria	Proteobacteria	Gammaproteobacteria	Betaproteobacteriales	betIV	betIV-A	185
Otu00031	LC-19m-E1	0.000467235	19	397000	Bacteria	Actinobacteria	Acidimicrobiia	Microtrichales	acIV	acIV-A	185
Otu00047	LC-19m-E1	0.000467235	19	397000	Bacteria	Bacteroidetes	Bacteroidia	Cytophagales	bacIII	bacIII-A	185
Otu00120	LC-19m-E1	0.000467235	19	397000	Bacteria	Planctomycetes	Planctomycetacia	Pirellulales	Pirellulaceae	uncultured	185
Otu00246	LC-19m-E1	0.000467235	19	397000	Bacteria	Patescibacteria	Parcubacteria	Parcubacteria_unclassified	Parcubacteria_unclassified	Parcubacteria_unclassified	185
Otu00284	LC-19m-E1	0.000467235	19	397000	Bacteria	Verrucomicrobia	Verrucomicrobiae	Verrucomicrobiales	Rubritaleaceae	Luteolibacter	185
Otu00292	LC-19m-E1	0.000467235	19	397000	Bacteria	Bacteroidetes	Bacteroidia	Bacteroidales	Rikenellaceae	uncultured	185
Otu00331	LC-19m-E1	0.000467235	19	397000	Bacteria	Bacteroidetes	Bacteroidia	Sphingobacteriales	NS11-12_marine_group	NS11-12_marine_group_ge	185
Otu00365	LC-19m-E1	0.000467235	19	397000	Bacteria	Firmicutes	Clostridia	Clostridiales	Ruminococcaceae	Ruminococcaceae_unclassified	185
Otu00258	Cadagno15m-E2	0.000461846	15	905000	Bacteria	Verrucomicrobia	Verrucomicrobiae	Opitutales	Opitutaceae	Lacunisphaera	418
Otu00277	Cadagno15m-E2	0.000461846	15	905000	Bacteria	Proteobacteria	Gammaproteobacteria	Legionellales	Legionellaceae	Legionella	418
Otu00287	Cadagno15m-E2	0.000461846	15	905000	Bacteria	Firmicutes	Clostridia	Clostridiales	Ruminococcaceae	Ruminococcaceae_unclassified	418
Otu00149	LC-11m-E1	0.000445074	11	104333	Bacteria	Bacteroidetes	Bacteroidia	Flavobacteriales	NS9_marine_group	NS9_marine_group_ge	46
Otu00217	LC-9m-E1	0.000439406	9	73000	Bacteria	Proteobacteria	Alphaproteobacteria	Acetobacterales	alfVIII	unclassified	32
Otu00266	LC-9m-E1	0.000439406	9	73000	Bacteria	Proteobacteria	Gammaproteobacteria	Xanthomonadales	gamV	gamV_unclassified	32
Otu00318	LC-9m-E1	0.000439406	9	73000	Bacteria	Patescibacteria	Parcubacteria	Parcubacteria_unclassified	Parcubacteria_unclassified	Parcubacteria_unclassified	32
Otu00368	LC-9m-E1	0.000439406	9	73000	Bacteria	Proteobacteria	Gammaproteobacteria	Betaproteobacteriales	T34	T34_ge	32
Otu00527	LC-9m-E1	0.000439406	9	73000	Bacteria	Verrucomicrobia	Verrucomicrobiae	Chthoniobacterales	Chthoniobacteraceae	Chthoniobacter	32
Otu00003	LC-3m-E1	0.00043015	3	95666.7	Bacteria	Bacteroidetes	Bacteroidia	Flavobacteriales	bacII	bacII-A	41
Otu00347	LC-3m-E1	0.00043015	3	95666.7	Bacteria	Bacteroidetes	Bacteroidia	Sphingobacteriales	NS11-12_marine_group	NS11-12_marine_group_ge	41
Otu00031	LC-15point5m-E1	0.000429553	15.5	585000	Bacteria	Actinobacteria	Acidimicrobiia	Microtrichales	acIV	acIV-A	251
Otu00118	LC-15point5m-E1	0.000429553	15.5	585000	Bacteria	Bacteroidetes	Bacteroidia	Sphingobacteriales	NS11-12_marine_group	NS11-12_marine_group_ge	251
Otu00120	LC-15point5m-E1	0.000429553	15.5	585000	Bacteria	Planctomycetes	Planctomycetacia	Pirellulales	Pirellulaceae	uncultured	251
Otu00151	LC-15point5m-E1	0.000429553	15.5	585000	Bacteria	Verrucomicrobia	Verrucomicrobiae	Verrucomicrobiales	Verrucomicrobiaceae	uncultured	251
Otu00155	LC-15point5m-E1	0.000429553	15.5	585000	Bacteria	Proteobacteria	Gammaproteobacteria	Betaproteobacteriales	betI	betI-A	251
Otu00159	LC-15point5m-E1	0.000429553	15.5	585000	Bacteria	Bacteroidetes	Bacteroidia	Sphingobacteriales	bacVI	bacVI-B	251
Otu00235	LC-15point5m-E1	0.000429553	15.5	585000	Bacteria	Proteobacteria	Proteobacteria_unclassified	Proteobacteria_unclassified	Proteobacteria_unclassified	Proteobacteria_unclassified	251
Otu00236	LC-15point5m-E1	0.000429553	15.5	585000	Bacteria	Chloroflexi	Chloroflexia	Chloroflexales	Roseiflexaceae	uncultured	251
Otu00255	LC-15point5m-E1	0.000429553	15.5	585000	Bacteria	Bacteroidetes	Ignavibacteria	OPB56	OPB56_fa	OPB56_ge	251
Otu00295	LC-15point5m-E1	0.000429553	15.5	585000	Bacteria	Patescibacteria	Gracilibacteria	Absconditabacteriales_(SR1)	Absconditabacteriales_(SR1)_fa	Absconditabacteriales_(SR1)_ge	251
Otu00296	LC-15point5m-E1	0.000429553	15.5	585000	Bacteria	Verrucomicrobia	Verrucomicrobiae	Pedosphaerales	Pedosphaeraceae	Pedosphaeraceae_unclassified	251
Otu00326	LC-15point5m-E1	0.000429553	15.5	585000	Archaea	Nanoarchaeaeota	Woesearchaeia	Woesearchaeia_or	Woesearchaeia_fa	Woesearchaeia_ge	251
Otu00331	LC-15point5m-E1	0.000429553	15.5	585000	Bacteria	Bacteroidetes	Bacteroidia	Sphingobacteriales	NS11-12_marine_group	NS11-12_marine_group_ge	251
Otu00333	LC-15point5m-E1	0.000429553	15.5	585000	Bacteria	Lentisphaerae	Oligosphaeria	Oligosphaerales	Lenti-02	Lenti-02_ge	251
Otu00359	LC-15point5m-E1	0.000429553	15.5	585000	Bacteria	Epsilonbacteraeota	Campylobacteria	Campylobacterales	Sulfurospirillaceae	Sulfurospirillum	251
Otu00387	LC-15point5m-E1	0.000429553	15.5	585000	Bacteria	Patescibacteria	Gracilibacteria	Absconditabacteriales_(SR1)	Absconditabacteriales_(SR1)_fa	Absconditabacteriales_(SR1)_ge	251
Otu00059	LC-5m-E1	0.000424959	5	86666.7	Bacteria	Chloroflexi	SL56_marine_group	SL56_marine_group_or	SL56_marine_group_fa	SL56_marine_group_ge	37
Otu00135	LC-5m-E1	0.000424959	5	86666.7	Bacteria	Bacteroidetes	Bacteroidia	Chitinophagales	bacI	bacI-B	37
Otu00155	LC-5m-E1	0.000424959	5	86666.7	Bacteria	Proteobacteria	Gammaproteobacteria	Betaproteobacteriales	betI	betI-A	37
Otu00220	LC-5m-E1	0.000424959	5	86666.7	Bacteria	Proteobacteria	Gammaproteobacteria	Aeromonadales	Aeromonadaceae	Aeromonas	37
Otu00259	LC-5m-E1	0.000424959	5	86666.7	Bacteria	Bacteroidetes	Bacteroidia	Cytophagales	Microscillaceae	uncultured	37
Otu00285	LC-5m-E1	0.000424959	5	86666.7	Bacteria	Patescibacteria	Parcubacteria	Parcubacteria_unclassified	Parcubacteria_unclassified	Parcubacteria_unclassified	37
Otu00104	LC-13m-E1	0.000419539	13	95333.3	Bacteria	Proteobacteria	Gammaproteobacteria	Betaproteobacteriales	Burkholderiaceae	Burkholderiaceae_unclassified	40
Otu00156	LC-13m-E1	0.000419539	13	95333.3	Bacteria	Proteobacteria	Gammaproteobacteria	Betaproteobacteriales	betVII	betVII-B	40
Otu00183	LC-13m-E1	0.000419539	13	95333.3	Bacteria	Epsilonbacteraeota	Campylobacteria	Campylobacterales	Campylobacterales_unclassified	Campylobacterales_unclassified	40
Otu00241	LC-13m-E1	0.000419539	13	95333.3	Bacteria	Firmicutes	Clostridia	Clostridiales	Clostridiales_unclassified	Clostridiales_unclassified	40
Otu00267	LC-13m-E1	0.000419539	13	95333.3	Bacteria	Bacteroidetes	Bacteroidia	Sphingobacteriales	Sphingobacteriales_unclassified	Sphingobacteriales_unclassified	40
Otu00279	LC-13m-E1	0.000419539	13	95333.3	Bacteria	Planctomycetes	vadinHA49	vadinHA49_or	vadinHA49_fa	vadinHA49_ge	40
Otu00052	LC-17m-E1	0.00041315	17	434667	Bacteria	Cyanobacteria	Oxyphotobacteria	Chloroplast	Chloroplast_fa	Chloroplast_ge	180
Otu00243	LC-17m-E1	0.00041315	17	434667	Bacteria	Bacteroidetes	Bacteroidia	Sphingobacteriales	NS11-12_marine_group	NS11-12_marine_group_ge	180
Otu00258	LC-17m-E1	0.00041315	17	434667	Bacteria	Verrucomicrobia	Verrucomicrobiae	Opitutales	Opitutaceae	Lacunisphaera	180
Otu00267	LC-17m-E1	0.00041315	17	434667	Bacteria	Bacteroidetes	Bacteroidia	Sphingobacteriales	Sphingobacteriales_unclassified	Sphingobacteriales_unclassified	180
Otu00307	LC-17m-E1	0.00041315	17	434667	Bacteria	Verrucomicrobia	Verrucomicrobiae	Pedosphaerales	Pedosphaeraceae	ADurb.Bin063-1	180
Otu00342	LC-17m-E1	0.00041315	17	434667	Bacteria	Cyanobacteria	Oxyphotobacteria	Oxyphotobacteria_unclassified	Oxyphotobacteria_unclassified	Oxyphotobacteria_unclassified	180
Otu00343	LC-17m-E1	0.00041315	17	434667	Bacteria	Patescibacteria	Parcubacteria	Parcubacteria_unclassified	Parcubacteria_unclassified	Parcubacteria_unclassified	180
Otu00362	LC-17m-E1	0.00041315	17	434667	Bacteria	Verrucomicrobia	Verrucomicrobiae	Pedosphaerales	Pedosphaeraceae	Pedosphaeraceae_ge	180
Otu00431	LC-17m-E1	0.00041315	17	434667	Bacteria	Bacteroidetes	Ignavibacteria	SJA-28	SJA-28_fa	SJA-28_ge	180
Otu00475	LC-17m-E1	0.00041315	17	434667	Bacteria	Cyanobacteria	Melainabacteria	Gastranaerophilales	Gastranaerophilales_fa	Gastranaerophilales_ge	180
Otu00493	LC-17m-E1	0.00041315	17	434667	Bacteria	Verrucomicrobia	Verrucomicrobiae	Pedosphaerales	Pedosphaeraceae	Pedosphaeraceae_ge	180
Otu00026	Cadagno15m-E2	0.00041053	15	905000	Bacteria	Proteobacteria	Gammaproteobacteria	Betaproteobacteriales	betIV	betIV-A	372
Otu00056	Cadagno15m-E2	0.00041053	15	905000	Bacteria	Actinobacteria	Actinobacteria	Micrococcales	Luna1	Luna1-A	372
Otu00204	Cadagno15m-E2	0.00041053	15	905000	Bacteria	Proteobacteria	Alphaproteobacteria	Sphingomonadales	Sphingomonadaceae	Sphingomonas	372
Otu00270	Cadagno15m-E2	0.00041053	15	905000	Bacteria	Proteobacteria	Deltaproteobacteria	Myxococcales	Myxococcales_unclassified	Myxococcales_unclassified	372
Otu00274	Cadagno15m-E2	0.00041053	15	905000	Bacteria	Proteobacteria	Deltaproteobacteria	Myxococcales	mle1-27	mle1-27_ge	372
Otu00293	Cadagno15m-E2	0.00041053	15	905000	Bacteria	Bacteria_unclassified	Bacteria_unclassified	Bacteria_unclassified	Bacteria_unclassified	Bacteria_unclassified	372
Otu00279	LC-19m-E1	0.000408831	19	397000	Bacteria	Planctomycetes	vadinHA49	vadinHA49_or	vadinHA49_fa	vadinHA49_ge	162
Otu00326	LC-19m-E1	0.000408831	19	397000	Archaea	Nanoarchaeaeota	Woesearchaeia	Woesearchaeia_or	Woesearchaeia_fa	Woesearchaeia_ge	162
Otu00360	LC-19m-E1	0.000408831	19	397000	Bacteria	Proteobacteria	Gammaproteobacteria	Enterobacteriales	Enterobacteriaceae	Enterobacteriaceae_unclassified	162
Otu00004	LC-11m-E1	0.000404613	11	104333	Bacteria	Bacteroidetes	Bacteroidia	Sphingobacteriales	Lentimicrobiaceae	Lentimicrobiaceae_ge	42
Otu00142	LC-11m-E1	0.000404613	11	104333	Bacteria	Proteobacteria	Alphaproteobacteria	Caulobacterales	Caulobacteraceae	Caulobacter	42
Otu00421	LC-11m-E1	0.000404613	11	104333	Bacteria	Cyanobacteria	Oxyphotobacteria	Chloroplast	Chloroplast_fa	Chloroplast_ge	42
Otu00057	LC-3m-E1	0.000397062	3	95666.7	Bacteria	Verrucomicrobia	Verrucomicrobiae	Verrucomicrobiales	Rubritaleaceae	Luteolibacter	38
Otu00061	LC-9m-E1	0.000395465	9	73000	Bacteria	Verrucomicrobia	Verrucomicrobiae	Verrucomicrobiales	Rubritaleaceae	Luteolibacter	29
Otu00192	LC-9m-E1	0.000395465	9	73000	Bacteria	Proteobacteria	Alphaproteobacteria	Caulobacterales	alfII	alfII-A	29
Otu00395	LC-9m-E1	0.000395465	9	73000	Bacteria	Patescibacteria	Parcubacteria	Parcubacteria_unclassified	Parcubacteria_unclassified	Parcubacteria_unclassified	29
Otu00410	LC-9m-E1	0.000395465	9	73000	Bacteria	Cyanobacteria	Oxyphotobacteria	Chloroplast	Chloroplast_fa	Chloroplast_ge	29
Otu00421	LC-9m-E1	0.000395465	9	73000	Bacteria	Cyanobacteria	Oxyphotobacteria	Chloroplast	Chloroplast_fa	Chloroplast_ge	29
Otu00461	LC-9m-E1	0.000395465	9	73000	Bacteria	Actinobacteria	Acidimicrobiia	Microtrichales	acIV	acIV-C	29
Otu00055	Cadagno7m-E2	0.00039472	7	157333	Bacteria	Cyanobacteria	Oxyphotobacteria	Chloroplast	Chloroplast_fa	Chloroplast_ge	62
Otu00207	Cadagno7m-E2	0.00039472	7	157333	Bacteria	Bacteroidetes	Bacteroidia	Sphingobacteriales	Sphingobacteriaceae	Pedobacter	62
Otu00266	Cadagno7m-E2	0.00039472	7	157333	Bacteria	Proteobacteria	Gammaproteobacteria	Xanthomonadales	gamV	gamV_unclassified	62
Otu00382	LC-11m-E1	0.000364151	11	104333	Bacteria	Proteobacteria	Alphaproteobacteria	Alphaproteobacteria_unclassified	Alphaproteobacteria_unclassified	Alphaproteobacteria_unclassified	38
Otu00425	LC-11m-E1	0.000364151	11	104333	Bacteria	Bacteroidetes	Bacteroidia	Chitinophagales	Saprospiraceae	uncultured	38
Otu00271	LC-3m-E1	0.000363973	3	95666.7	Bacteria	Bacteroidetes	Bacteroidia	Sphingobacteriales	NS11-12_marine_group	NS11-12_marine_group_ge	35
Otu00040	LC-13m-E1	0.000359604	13	95333.3	Bacteria	Proteobacteria	Alphaproteobacteria	SAR11_clade	alfV	alfV-A	34
Otu00052	LC-13m-E1	0.000359604	13	95333.3	Bacteria	Cyanobacteria	Oxyphotobacteria	Chloroplast	Chloroplast_fa	Chloroplast_ge	34
Otu00186	LC-13m-E1	0.000359604	13	95333.3	Bacteria	Chloroflexi	Dehalococcoidia	GIF9	GIF9_fa	GIF9_ge	34
Otu00191	LC-13m-E1	0.000359604	13	95333.3	Bacteria	Kiritimatiellaeota	Kiritimatiellae	Kiritimatiellales	Kiritimatiellaceae	MSBL3	34
Otu00204	LC-13m-E1	0.000359604	13	95333.3	Bacteria	Proteobacteria	Alphaproteobacteria	Sphingomonadales	Sphingomonadaceae	Sphingomonas	34
Otu00217	LC-13m-E1	0.000359604	13	95333.3	Bacteria	Proteobacteria	Alphaproteobacteria	Acetobacterales	alfVIII	unclassified	34
Otu00234	LC-13m-E1	0.000359604	13	95333.3	Bacteria	Bacteroidetes	Bacteroidia	Chitinophagales	Chitinophagaceae	Ferruginibacter	34
Otu00238	LC-13m-E1	0.000359604	13	95333.3	Bacteria	Cloacimonetes	Cloacimonadia	Cloacimonadales	Cloacimonadales_unclassified	Cloacimonadales_unclassified	34
Otu00271	LC-13m-E1	0.000359604	13	95333.3	Bacteria	Bacteroidetes	Bacteroidia	Sphingobacteriales	NS11-12_marine_group	NS11-12_marine_group_ge	34
Otu00272	LC-13m-E1	0.000359604	13	95333.3	Bacteria	Lentisphaerae	Lentisphaeria	Victivallales	Victivallales_fa	Victivallales_ge	34
Otu00292	LC-13m-E1	0.000359604	13	95333.3	Bacteria	Bacteroidetes	Bacteroidia	Bacteroidales	Rikenellaceae	uncultured	34
Otu00360	LC-13m-E1	0.000359604	13	95333.3	Bacteria	Proteobacteria	Gammaproteobacteria	Enterobacteriales	Enterobacteriaceae	Enterobacteriaceae_unclassified	34
Otu00243	Cadagno15m-E2	0.000359214	15	905000	Bacteria	Bacteroidetes	Bacteroidia	Sphingobacteriales	NS11-12_marine_group	NS11-12_marine_group_ge	325
Otu00245	Cadagno15m-E2	0.000359214	15	905000	Bacteria	Bacteria_unclassified	Bacteria_unclassified	Bacteria_unclassified	Bacteria_unclassified	Bacteria_unclassified	325
Otu00333	Cadagno15m-E2	0.000359214	15	905000	Bacteria	Lentisphaerae	Oligosphaeria	Oligosphaerales	Lenti-02	Lenti-02_ge	325
Otu00338	Cadagno15m-E2	0.000359214	15	905000	Bacteria	Proteobacteria	Deltaproteobacteria	Oligoflexales	Oligoflexaceae	uncultured	325
Otu00345	Cadagno15m-E2	0.000359214	15	905000	Bacteria	Verrucomicrobia	Verrucomicrobiae	Pedosphaerales	Pedosphaeraceae	Pedosphaeraceae_ge	325
Otu00243	LC-5m-E1	0.000354133	5	86666.7	Bacteria	Bacteroidetes	Bacteroidia	Sphingobacteriales	NS11-12_marine_group	NS11-12_marine_group_ge	31
Otu00346	LC-5m-E1	0.000354133	5	86666.7	Bacteria	Proteobacteria	Gammaproteobacteria	Pseudomonadales	Moraxellaceae	Alkanindiges	31
Otu00368	LC-5m-E1	0.000354133	5	86666.7	Bacteria	Proteobacteria	Gammaproteobacteria	Betaproteobacteriales	T34	T34_ge	31
Otu00425	LC-5m-E1	0.000354133	5	86666.7	Bacteria	Bacteroidetes	Bacteroidia	Chitinophagales	Saprospiraceae	uncultured	31
Otu00151	LC-17m-E1	0.000354129	17	434667	Bacteria	Verrucomicrobia	Verrucomicrobiae	Verrucomicrobiales	Verrucomicrobiaceae	uncultured	154
Otu00251	LC-17m-E1	0.000354129	17	434667	Bacteria	Bacteroidetes	Bacteroidia	Sphingobacteriales	Sphingobacteriales_unclassified	Sphingobacteriales_unclassified	154
Otu00331	LC-17m-E1	0.000354129	17	434667	Bacteria	Bacteroidetes	Bacteroidia	Sphingobacteriales	NS11-12_marine_group	NS11-12_marine_group_ge	154
Otu00363	LC-17m-E1	0.000354129	17	434667	Bacteria	Dependentiae	Babeliae	Babeliales	UBA12409	UBA12409_ge	154
Otu00381	LC-17m-E1	0.000354129	17	434667	Bacteria	Chloroflexi	Anaerolineae	Anaerolineales	Anaerolineaceae	uncultured	154
Otu00401	LC-17m-E1	0.000354129	17	434667	Bacteria	Firmicutes	Clostridia	Clostridiales	Ruminococcaceae	Ruminococcaceae_ge	154
Otu00430	LC-17m-E1	0.000354129	17	434667	Bacteria	Bacteroidetes	Bacteroidia	Chitinophagales	37-13	37-13_ge	154
Otu00320	LC-9m-E1	0.000351525	9	73000	Bacteria	Bacteroidetes	Bacteroidia	Bacteroidia_unclassified	Bacteroidia_unclassified	Bacteroidia_unclassified	26
Otu00086	Cadagno7m-E2	0.000350862	7	157333	Bacteria	Proteobacteria	Gammaproteobacteria	Halothiobacillales	Halothiobacillaceae	Thiovirga	55
Otu00156	Cadagno7m-E2	0.000350862	7	157333	Bacteria	Proteobacteria	Gammaproteobacteria	Betaproteobacteriales	betVII	betVII-B	55
Otu00285	Cadagno7m-E2	0.000350862	7	157333	Bacteria	Patescibacteria	Parcubacteria	Parcubacteria_unclassified	Parcubacteria_unclassified	Parcubacteria_unclassified	55
Otu00107	LC-19m-E1	0.000350426	19	397000	Bacteria	Actinobacteria	Actinobacteria	Frankiales	acSTL	acSTL-A	139
Otu00159	LC-19m-E1	0.000350426	19	397000	Bacteria	Bacteroidetes	Bacteroidia	Sphingobacteriales	bacVI	bacVI-B	139
Otu00205	LC-19m-E1	0.000350426	19	397000	Bacteria	Bacteroidetes	Bacteroidia	Sphingobacteriales	bacVI	unclassified	139
Otu00217	LC-19m-E1	0.000350426	19	397000	Bacteria	Proteobacteria	Alphaproteobacteria	Acetobacterales	alfVIII	unclassified	139
Otu00232	LC-19m-E1	0.000350426	19	397000	Bacteria	Proteobacteria	Gammaproteobacteria	Betaproteobacteriales	Betaproteobacteriales_unclassified	Betaproteobacteriales_unclassified	139
Otu00247	LC-19m-E1	0.000350426	19	397000	Bacteria	Verrucomicrobia	Verrucomicrobiae	Opitutales	Opitutaceae	Opitutaceae_unclassified	139
Otu00318	LC-19m-E1	0.000350426	19	397000	Bacteria	Patescibacteria	Parcubacteria	Parcubacteria_unclassified	Parcubacteria_unclassified	Parcubacteria_unclassified	139
Otu00348	LC-19m-E1	0.000350426	19	397000	Bacteria	Bacteroidetes	Bacteroidia	Sphingobacteriales	Lentimicrobiaceae	Lentimicrobiaceae_ge	139
Otu00382	LC-19m-E1	0.000350426	19	397000	Bacteria	Proteobacteria	Alphaproteobacteria	Alphaproteobacteria_unclassified	Alphaproteobacteria_unclassified	Alphaproteobacteria_unclassified	139
Otu00435	LC-19m-E1	0.000350426	19	397000	Bacteria	Kiritimatiellaeota	Kiritimatiellae	WCHB1-41	WCHB1-41_fa	WCHB1-41_ge	139
Otu00475	LC-19m-E1	0.000350426	19	397000	Bacteria	Cyanobacteria	Melainabacteria	Gastranaerophilales	Gastranaerophilales_fa	Gastranaerophilales_ge	139
Otu00483	LC-19m-E1	0.000350426	19	397000	Bacteria	Bacteria_unclassified	Bacteria_unclassified	Bacteria_unclassified	Bacteria_unclassified	Bacteria_unclassified	139
Otu00078	LC-3m-E1	0.000330885	3	95666.7	Bacteria	Bacteroidetes	Bacteroidia	Flavobacteriales	bacII	bacII-A	32
Otu00250	LC-3m-E1	0.000330885	3	95666.7	Bacteria	Proteobacteria	Gammaproteobacteria	Betaproteobacteriales	betI	betI-A	32
Otu00318	LC-3m-E1	0.000330885	3	95666.7	Bacteria	Patescibacteria	Parcubacteria	Parcubacteria_unclassified	Parcubacteria_unclassified	Parcubacteria_unclassified	32
Otu00062	LC-11m-E1	0.00032369	11	104333	Bacteria	Proteobacteria	Deltaproteobacteria	Desulfobacterales	Desulfobulbaceae	Desulfocapsa	34
Otu00125	LC-11m-E1	0.00032369	11	104333	Bacteria	Verrucomicrobia	Verrucomicrobiae	Opitutales	Opitutaceae	Opitutaceae_unclassified	34
Otu00147	LC-11m-E1	0.00032369	11	104333	Bacteria	Proteobacteria	Gammaproteobacteria	Pseudomonadales	gamIV	gamIV-A	34
Otu00204	LC-11m-E1	0.00032369	11	104333	Bacteria	Proteobacteria	Alphaproteobacteria	Sphingomonadales	Sphingomonadaceae	Sphingomonas	34
Otu00207	LC-11m-E1	0.00032369	11	104333	Bacteria	Bacteroidetes	Bacteroidia	Sphingobacteriales	Sphingobacteriaceae	Pedobacter	34
Otu00235	LC-11m-E1	0.00032369	11	104333	Bacteria	Proteobacteria	Proteobacteria_unclassified	Proteobacteria_unclassified	Proteobacteria_unclassified	Proteobacteria_unclassified	34
Otu00258	LC-11m-E1	0.00032369	11	104333	Bacteria	Verrucomicrobia	Verrucomicrobiae	Opitutales	Opitutaceae	Lacunisphaera	34
Otu00283	LC-11m-E1	0.00032369	11	104333	Bacteria	Bacteroidetes	Bacteroidia	Flavobacteriales	bacII	bacII-A	34
Otu00159	Cadagno15m-E2	0.000307898	15	905000	Bacteria	Bacteroidetes	Bacteroidia	Sphingobacteriales	bacVI	bacVI-B	279
Otu00236	Cadagno15m-E2	0.000307898	15	905000	Bacteria	Chloroflexi	Chloroflexia	Chloroflexales	Roseiflexaceae	uncultured	279
Otu00241	Cadagno15m-E2	0.000307898	15	905000	Bacteria	Firmicutes	Clostridia	Clostridiales	Clostridiales_unclassified	Clostridiales_unclassified	279
Otu00286	Cadagno15m-E2	0.000307898	15	905000	Bacteria	Cyanobacteria	Oxyphotobacteria	Pseudanabaenales	Pseudanabaenaceae	Pseudanabaena_PCC-7429	279
Otu00300	Cadagno15m-E2	0.000307898	15	905000	Bacteria	Proteobacteria	Deltaproteobacteria	Bdellovibrionales	Bdellovibrionaceae	OM27_clade	279
Otu00341	Cadagno15m-E2	0.000307898	15	905000	Bacteria	Patescibacteria	ABY1	Candidatus_Falkowbacteria	Candidatus_Falkowbacteria_fa	Candidatus_Falkowbacteria_ge	279
Otu00359	Cadagno15m-E2	0.000307898	15	905000	Bacteria	Epsilonbacteraeota	Campylobacteria	Campylobacterales	Sulfurospirillaceae	Sulfurospirillum	279
Otu00369	Cadagno15m-E2	0.000307898	15	905000	Bacteria	Proteobacteria	Deltaproteobacteria	Myxococcales	Myxococcales_unclassified	Myxococcales_unclassified	279
Otu00376	Cadagno15m-E2	0.000307898	15	905000	Bacteria	Bacteria_unclassified	Bacteria_unclassified	Bacteria_unclassified	Bacteria_unclassified	Bacteria_unclassified	279
Otu00401	Cadagno15m-E2	0.000307898	15	905000	Bacteria	Firmicutes	Clostridia	Clostridiales	Ruminococcaceae	Ruminococcaceae_ge	279
Otu00033	LC-9m-E1	0.000307584	9	73000	Bacteria	Cyanobacteria	Oxyphotobacteria	Chloroplast	Chloroplast_fa	Chloroplast_ge	22
Otu00234	LC-9m-E1	0.000307584	9	73000	Bacteria	Bacteroidetes	Bacteroidia	Chitinophagales	Chitinophagaceae	Ferruginibacter	22
Otu00304	LC-9m-E1	0.000307584	9	73000	Bacteria	Proteobacteria	Alphaproteobacteria	Caulobacterales	Caulobacteraceae	Brevundimonas	22
Otu00360	LC-9m-E1	0.000307584	9	73000	Bacteria	Proteobacteria	Gammaproteobacteria	Enterobacteriales	Enterobacteriaceae	Enterobacteriaceae_unclassified	22
Otu00377	LC-9m-E1	0.000307584	9	73000	Bacteria	Proteobacteria	Alphaproteobacteria	Sphingomonadales	Sphingomonadaceae	Sphingobium	22
Otu00393	LC-9m-E1	0.000307584	9	73000	Bacteria	Proteobacteria	Alphaproteobacteria	Sphingomonadales	Sphingomonadaceae	Sphingobium	22
Otu00404	LC-9m-E1	0.000307584	9	73000	Bacteria	Proteobacteria	Alphaproteobacteria	Sphingomonadales	Sphingomonadaceae	Sphingomonadaceae_unclassified	22
Otu00018	Cadagno7m-E2	0.000307004	7	157333	Bacteria	Bacteroidetes	Bacteroidia	Flavobacteriales	bacII	bacII-A	48
Otu00162	LC-13m-E1	0.00029967	13	95333.3	Bacteria	Proteobacteria	Deltaproteobacteria	Desulfuromonadales	Geobacteraceae	Geobacter	29
Otu00246	LC-13m-E1	0.00029967	13	95333.3	Bacteria	Patescibacteria	Parcubacteria	Parcubacteria_unclassified	Parcubacteria_unclassified	Parcubacteria_unclassified	29
Otu00283	LC-13m-E1	0.00029967	13	95333.3	Bacteria	Bacteroidetes	Bacteroidia	Flavobacteriales	bacII	bacII-A	29
Otu00320	LC-13m-E1	0.00029967	13	95333.3	Bacteria	Bacteroidetes	Bacteroidia	Bacteroidia_unclassified	Bacteroidia_unclassified	Bacteroidia_unclassified	29
Otu00331	LC-13m-E1	0.00029967	13	95333.3	Bacteria	Bacteroidetes	Bacteroidia	Sphingobacteriales	NS11-12_marine_group	NS11-12_marine_group_ge	29
Otu00343	LC-13m-E1	0.00029967	13	95333.3	Bacteria	Patescibacteria	Parcubacteria	Parcubacteria_unclassified	Parcubacteria_unclassified	Parcubacteria_unclassified	29
Otu00381	LC-13m-E1	0.00029967	13	95333.3	Bacteria	Chloroflexi	Anaerolineae	Anaerolineales	Anaerolineaceae	uncultured	29
Otu00387	LC-13m-E1	0.00029967	13	95333.3	Bacteria	Patescibacteria	Gracilibacteria	Absconditabacteriales_(SR1)	Absconditabacteriales_(SR1)_fa	Absconditabacteriales_(SR1)_ge	29
Otu00055	LC-3m-E1	0.000297796	3	95666.7	Bacteria	Cyanobacteria	Oxyphotobacteria	Chloroplast	Chloroplast_fa	Chloroplast_ge	28
Otu00283	LC-3m-E1	0.000297796	3	95666.7	Bacteria	Bacteroidetes	Bacteroidia	Flavobacteriales	bacII	bacII-A	28
Otu00040	LC-17m-E1	0.000295107	17	434667	Bacteria	Proteobacteria	Alphaproteobacteria	SAR11_clade	alfV	alfV-A	128
Otu00042	LC-17m-E1	0.000295107	17	434667	Bacteria	Cyanobacteria	Oxyphotobacteria	Chloroplast	Chloroplast_fa	Chloroplast_ge	128
Otu00159	LC-17m-E1	0.000295107	17	434667	Bacteria	Bacteroidetes	Bacteroidia	Sphingobacteriales	bacVI	bacVI-B	128
Otu00187	LC-17m-E1	0.000295107	17	434667	Bacteria	Proteobacteria	Alphaproteobacteria	Sphingomonadales	alfIV	alfIV-B	128
Otu00217	LC-17m-E1	0.000295107	17	434667	Bacteria	Proteobacteria	Alphaproteobacteria	Acetobacterales	alfVIII	unclassified	128
Otu00227	LC-17m-E1	0.000295107	17	434667	Bacteria	Proteobacteria	Proteobacteria_unclassified	Proteobacteria_unclassified	Proteobacteria_unclassified	Proteobacteria_unclassified	128
Otu00235	LC-17m-E1	0.000295107	17	434667	Bacteria	Proteobacteria	Proteobacteria_unclassified	Proteobacteria_unclassified	Proteobacteria_unclassified	Proteobacteria_unclassified	128
Otu00271	LC-17m-E1	0.000295107	17	434667	Bacteria	Bacteroidetes	Bacteroidia	Sphingobacteriales	NS11-12_marine_group	NS11-12_marine_group_ge	128
Otu00292	LC-17m-E1	0.000295107	17	434667	Bacteria	Bacteroidetes	Bacteroidia	Bacteroidales	Rikenellaceae	uncultured	128
Otu00338	LC-17m-E1	0.000295107	17	434667	Bacteria	Proteobacteria	Deltaproteobacteria	Oligoflexales	Oligoflexaceae	uncultured	128
Otu00370	LC-17m-E1	0.000295107	17	434667	Bacteria	Bacteria_unclassified	Bacteria_unclassified	Bacteria_unclassified	Bacteria_unclassified	Bacteria_unclassified	128
Otu00376	LC-17m-E1	0.000295107	17	434667	Bacteria	Bacteria_unclassified	Bacteria_unclassified	Bacteria_unclassified	Bacteria_unclassified	Bacteria_unclassified	128
Otu00395	LC-17m-E1	0.000295107	17	434667	Bacteria	Patescibacteria	Parcubacteria	Parcubacteria_unclassified	Parcubacteria_unclassified	Parcubacteria_unclassified	128
Otu00435	LC-17m-E1	0.000295107	17	434667	Bacteria	Kiritimatiellaeota	Kiritimatiellae	WCHB1-41	WCHB1-41_fa	WCHB1-41_ge	128
Otu00204	LC-19m-E1	0.000292022	19	397000	Bacteria	Proteobacteria	Alphaproteobacteria	Sphingomonadales	Sphingomonadaceae	Sphingomonas	116
Otu00274	LC-19m-E1	0.000292022	19	397000	Bacteria	Proteobacteria	Deltaproteobacteria	Myxococcales	mle1-27	mle1-27_ge	116
Otu00370	LC-19m-E1	0.000292022	19	397000	Bacteria	Bacteria_unclassified	Bacteria_unclassified	Bacteria_unclassified	Bacteria_unclassified	Bacteria_unclassified	116
Otu00381	LC-19m-E1	0.000292022	19	397000	Bacteria	Chloroflexi	Anaerolineae	Anaerolineales	Anaerolineaceae	uncultured	116
Otu00493	LC-19m-E1	0.000292022	19	397000	Bacteria	Verrucomicrobia	Verrucomicrobiae	Pedosphaerales	Pedosphaeraceae	Pedosphaeraceae_ge	116
Otu00508	LC-19m-E1	0.000292022	19	397000	Bacteria	Patescibacteria	Parcubacteria	Parcubacteria_unclassified	Parcubacteria_unclassified	Parcubacteria_unclassified	116
Otu00064	LC-15point5m-E1	0.000286369	15.5	585000	Bacteria	Proteobacteria	Gammaproteobacteria	Betaproteobacteriales	betII	Pnec	168
Otu00113	LC-15point5m-E1	0.000286369	15.5	585000	Bacteria	Actinobacteria	Acidimicrobiia	Microtrichales	acIV	acIV-B	168
Otu00204	LC-15point5m-E1	0.000286369	15.5	585000	Bacteria	Proteobacteria	Alphaproteobacteria	Sphingomonadales	Sphingomonadaceae	Sphingomonas	168
Otu00205	LC-15point5m-E1	0.000286369	15.5	585000	Bacteria	Bacteroidetes	Bacteroidia	Sphingobacteriales	bacVI	unclassified	168
Otu00217	LC-15point5m-E1	0.000286369	15.5	585000	Bacteria	Proteobacteria	Alphaproteobacteria	Acetobacterales	alfVIII	unclassified	168
Otu00250	LC-15point5m-E1	0.000286369	15.5	585000	Bacteria	Proteobacteria	Gammaproteobacteria	Betaproteobacteriales	betI	betI-A	168
Otu00258	LC-15point5m-E1	0.000286369	15.5	585000	Bacteria	Verrucomicrobia	Verrucomicrobiae	Opitutales	Opitutaceae	Lacunisphaera	168
Otu00279	LC-15point5m-E1	0.000286369	15.5	585000	Bacteria	Planctomycetes	vadinHA49	vadinHA49_or	vadinHA49_fa	vadinHA49_ge	168
Otu00283	LC-15point5m-E1	0.000286369	15.5	585000	Bacteria	Bacteroidetes	Bacteroidia	Flavobacteriales	bacII	bacII-A	168
Otu00292	LC-15point5m-E1	0.000286369	15.5	585000	Bacteria	Bacteroidetes	Bacteroidia	Bacteroidales	Rikenellaceae	uncultured	168
Otu00348	LC-15point5m-E1	0.000286369	15.5	585000	Bacteria	Bacteroidetes	Bacteroidia	Sphingobacteriales	Lentimicrobiaceae	Lentimicrobiaceae_ge	168
Otu00356	LC-15point5m-E1	0.000286369	15.5	585000	Bacteria	Firmicutes	Firmicutes_unclassified	Firmicutes_unclassified	Firmicutes_unclassified	Firmicutes_unclassified	168
Otu00365	LC-15point5m-E1	0.000286369	15.5	585000	Bacteria	Firmicutes	Clostridia	Clostridiales	Ruminococcaceae	Ruminococcaceae_unclassified	168
Otu00369	LC-15point5m-E1	0.000286369	15.5	585000	Bacteria	Proteobacteria	Deltaproteobacteria	Myxococcales	Myxococcales_unclassified	Myxococcales_unclassified	168
Otu00375	LC-15point5m-E1	0.000286369	15.5	585000	Bacteria	Bacteroidetes	Bacteroidia	Chitinophagales	Chitinophagaceae	Chitinophagaceae_unclassified	168
Otu00376	LC-15point5m-E1	0.000286369	15.5	585000	Bacteria	Bacteria_unclassified	Bacteria_unclassified	Bacteria_unclassified	Bacteria_unclassified	Bacteria_unclassified	168
Otu00412	LC-15point5m-E1	0.000286369	15.5	585000	Bacteria	Lentisphaerae	Lentisphaeria	Victivallales	GWF2-44-16	GWF2-44-16_ge	168
Otu00431	LC-15point5m-E1	0.000286369	15.5	585000	Bacteria	Bacteroidetes	Ignavibacteria	SJA-28	SJA-28_fa	SJA-28_ge	168
Otu00475	LC-15point5m-E1	0.000286369	15.5	585000	Bacteria	Cyanobacteria	Melainabacteria	Gastranaerophilales	Gastranaerophilales_fa	Gastranaerophilales_ge	168
Otu00037	LC-5m-E1	0.000283306	5	86666.7	Bacteria	Proteobacteria	Gammaproteobacteria	Methylococcales	Methylomonaceae	uncultured	25
Otu00250	LC-5m-E1	0.000283306	5	86666.7	Bacteria	Proteobacteria	Gammaproteobacteria	Betaproteobacteriales	betI	betI-A	25
Otu00299	LC-5m-E1	0.000283306	5	86666.7	Bacteria	Cyanobacteria	Oxyphotobacteria	Chloroplast	Chloroplast_fa	Chloroplast_ge	25
Otu00382	LC-5m-E1	0.000283306	5	86666.7	Bacteria	Proteobacteria	Alphaproteobacteria	Alphaproteobacteria_unclassified	Alphaproteobacteria_unclassified	Alphaproteobacteria_unclassified	25
Otu00393	LC-5m-E1	0.000283306	5	86666.7	Bacteria	Proteobacteria	Alphaproteobacteria	Sphingomonadales	Sphingomonadaceae	Sphingobium	25
Otu00527	LC-5m-E1	0.000283306	5	86666.7	Bacteria	Verrucomicrobia	Verrucomicrobiae	Chthoniobacterales	Chthoniobacteraceae	Chthoniobacter	25
Otu00001	LC-11m-E1	0.000283229	11	104333	Bacteria	Proteobacteria	Gammaproteobacteria	Chromatiales	Chromatiaceae	Chromatium	30
Otu00054	LC-11m-E1	0.000283229	11	104333	Bacteria	Bacteroidetes	Bacteroidia	Bacteroidales	Paludibacteraceae	Paludibacter	30
Otu00111	LC-11m-E1	0.000283229	11	104333	Bacteria	Proteobacteria	Alphaproteobacteria	Rhodobacterales	alfVI	unclassified	30
Otu00285	LC-3m-E1	0.000264708	3	95666.7	Bacteria	Patescibacteria	Parcubacteria	Parcubacteria_unclassified	Parcubacteria_unclassified	Parcubacteria_unclassified	25
Otu00382	LC-3m-E1	0.000264708	3	95666.7	Bacteria	Proteobacteria	Alphaproteobacteria	Alphaproteobacteria_unclassified	Alphaproteobacteria_unclassified	Alphaproteobacteria_unclassified	25
Otu00117	LC-9m-E1	0.000263644	9	73000	Bacteria	Actinobacteria	Actinobacteria	Micrococcales	Luna3	unclassified	19
Otu00141	LC-9m-E1	0.000263644	9	73000	Bacteria	Epsilonbacteraeota	Campylobacteria	Campylobacterales	Thiovulaceae	Sulfuricurvum	19
Otu00440	LC-9m-E1	0.000263644	9	73000	Bacteria	Cyanobacteria	Oxyphotobacteria	Chloroplast	Chloroplast_fa	Chloroplast_ge	19
Otu00108	Cadagno7m-E2	0.000263146	7	157333	Bacteria	Bacteroidetes	Bacteroidia	Flavobacteriales	bacII	bacII-A	41
Otu00149	Cadagno7m-E2	0.000263146	7	157333	Bacteria	Bacteroidetes	Bacteroidia	Flavobacteriales	NS9_marine_group	NS9_marine_group_ge	41
Otu00304	Cadagno7m-E2	0.000263146	7	157333	Bacteria	Proteobacteria	Alphaproteobacteria	Caulobacterales	Caulobacteraceae	Brevundimonas	41
Otu00346	Cadagno7m-E2	0.000263146	7	157333	Bacteria	Proteobacteria	Gammaproteobacteria	Pseudomonadales	Moraxellaceae	Alkanindiges	41
Otu00393	Cadagno7m-E2	0.000263146	7	157333	Bacteria	Proteobacteria	Alphaproteobacteria	Sphingomonadales	Sphingomonadaceae	Sphingobium	41
Otu00126	Cadagno15m-E2	0.000256581	15	905000	Bacteria	Planctomycetes	Planctomycetacia	Gemmatales	Gemmataceae	uncultured	232
Otu00276	Cadagno15m-E2	0.000256581	15	905000	Archaea	Euryarchaeota	Methanomicrobia	Methanomicrobiales	Methanoregulaceae	Methanoregula	232
Otu00278	Cadagno15m-E2	0.000256581	15	905000	Bacteria	Proteobacteria	Deltaproteobacteria	Desulfobacterales	Desulfobacteraceae	Desulfobacula	232
Otu00284	Cadagno15m-E2	0.000256581	15	905000	Bacteria	Verrucomicrobia	Verrucomicrobiae	Verrucomicrobiales	Rubritaleaceae	Luteolibacter	232
Otu00285	Cadagno15m-E2	0.000256581	15	905000	Bacteria	Patescibacteria	Parcubacteria	Parcubacteria_unclassified	Parcubacteria_unclassified	Parcubacteria_unclassified	232
Otu00289	Cadagno15m-E2	0.000256581	15	905000	Bacteria	Bacteroidetes	Bacteroidia	Bacteroidia_unclassified	Bacteroidia_unclassified	Bacteroidia_unclassified	232
Otu00296	Cadagno15m-E2	0.000256581	15	905000	Bacteria	Verrucomicrobia	Verrucomicrobiae	Pedosphaerales	Pedosphaeraceae	Pedosphaeraceae_unclassified	232
Otu00327	Cadagno15m-E2	0.000256581	15	905000	Bacteria	Chlamydiae	LD1-PA32	LD1-PA32_or	LD1-PA32_fa	LD1-PA32_ge	232
Otu00348	Cadagno15m-E2	0.000256581	15	905000	Bacteria	Bacteroidetes	Bacteroidia	Sphingobacteriales	Lentimicrobiaceae	Lentimicrobiaceae_ge	232
Otu00356	Cadagno15m-E2	0.000256581	15	905000	Bacteria	Firmicutes	Firmicutes_unclassified	Firmicutes_unclassified	Firmicutes_unclassified	Firmicutes_unclassified	232
Otu00363	Cadagno15m-E2	0.000256581	15	905000	Bacteria	Dependentiae	Babeliae	Babeliales	UBA12409	UBA12409_ge	232
Otu00365	Cadagno15m-E2	0.000256581	15	905000	Bacteria	Firmicutes	Clostridia	Clostridiales	Ruminococcaceae	Ruminococcaceae_unclassified	232
Otu00370	Cadagno15m-E2	0.000256581	15	905000	Bacteria	Bacteria_unclassified	Bacteria_unclassified	Bacteria_unclassified	Bacteria_unclassified	Bacteria_unclassified	232
Otu00387	Cadagno15m-E2	0.000256581	15	905000	Bacteria	Patescibacteria	Gracilibacteria	Absconditabacteriales_(SR1)	Absconditabacteriales_(SR1)_fa	Absconditabacteriales_(SR1)_ge	232
Otu00475	Cadagno15m-E2	0.000256581	15	905000	Bacteria	Cyanobacteria	Melainabacteria	Gastranaerophilales	Gastranaerophilales_fa	Gastranaerophilales_ge	232
Otu00083	LC-11m-E1	0.000242768	11	104333	Bacteria	Verrucomicrobia	Verrucomicrobiae	Verrucomicrobiales	Rubritaleaceae	Luteolibacter	25
Otu00145	LC-11m-E1	0.000242768	11	104333	Bacteria	Bacteroidetes	Bacteroidia	Flavobacteriales	bacV	unclassified	25
Otu00155	LC-11m-E1	0.000242768	11	104333	Bacteria	Proteobacteria	Gammaproteobacteria	Betaproteobacteriales	betI	betI-A	25
Otu00240	LC-11m-E1	0.000242768	11	104333	Bacteria	Proteobacteria	Gammaproteobacteria	Betaproteobacteriales	betVII	betVII-A	25
Otu00271	LC-11m-E1	0.000242768	11	104333	Bacteria	Bacteroidetes	Bacteroidia	Sphingobacteriales	NS11-12_marine_group	NS11-12_marine_group_ge	25
Otu00300	LC-11m-E1	0.000242768	11	104333	Bacteria	Proteobacteria	Deltaproteobacteria	Bdellovibrionales	Bdellovibrionaceae	OM27_clade	25
Otu00304	LC-11m-E1	0.000242768	11	104333	Bacteria	Proteobacteria	Alphaproteobacteria	Caulobacterales	Caulobacteraceae	Brevundimonas	25
Otu00124	LC-13m-E1	0.000239736	13	95333.3	Bacteria	Verrucomicrobia	Verrucomicrobiae	Verrucomicrobiales	Verrucomicrobiaceae	Prosthecobacter	23
Otu00167	LC-13m-E1	0.000239736	13	95333.3	Bacteria	Bacteroidetes	Bacteroidia	Sphingobacteriales	ST-12K33	ST-12K33_ge	23
Otu00201	LC-13m-E1	0.000239736	13	95333.3	Bacteria	Proteobacteria	Gammaproteobacteria	Betaproteobacteriales	betIII	betIII-A	23
Otu00207	LC-13m-E1	0.000239736	13	95333.3	Bacteria	Bacteroidetes	Bacteroidia	Sphingobacteriales	Sphingobacteriaceae	Pedobacter	23
Otu00247	LC-13m-E1	0.000239736	13	95333.3	Bacteria	Verrucomicrobia	Verrucomicrobiae	Opitutales	Opitutaceae	Opitutaceae_unclassified	23
Otu00285	LC-13m-E1	0.000239736	13	95333.3	Bacteria	Patescibacteria	Parcubacteria	Parcubacteria_unclassified	Parcubacteria_unclassified	Parcubacteria_unclassified	23
Otu00295	LC-13m-E1	0.000239736	13	95333.3	Bacteria	Patescibacteria	Gracilibacteria	Absconditabacteriales_(SR1)	Absconditabacteriales_(SR1)_fa	Absconditabacteriales_(SR1)_ge	23
Otu00325	LC-13m-E1	0.000239736	13	95333.3	Bacteria	Proteobacteria	Gammaproteobacteria	Competibacterales	Competibacteraceae	Candidatus_Competibacter	23
Otu00342	LC-13m-E1	0.000239736	13	95333.3	Bacteria	Cyanobacteria	Oxyphotobacteria	Oxyphotobacteria_unclassified	Oxyphotobacteria_unclassified	Oxyphotobacteria_unclassified	23
Otu00369	LC-13m-E1	0.000239736	13	95333.3	Bacteria	Proteobacteria	Deltaproteobacteria	Myxococcales	Myxococcales_unclassified	Myxococcales_unclassified	23
Otu00395	LC-13m-E1	0.000239736	13	95333.3	Bacteria	Patescibacteria	Parcubacteria	Parcubacteria_unclassified	Parcubacteria_unclassified	Parcubacteria_unclassified	23
Otu00430	LC-13m-E1	0.000239736	13	95333.3	Bacteria	Bacteroidetes	Bacteroidia	Chitinophagales	37-13	37-13_ge	23
Otu00247	LC-17m-E1	0.000236086	17	434667	Bacteria	Verrucomicrobia	Verrucomicrobiae	Opitutales	Opitutaceae	Opitutaceae_unclassified	103
Otu00259	LC-17m-E1	0.000236086	17	434667	Bacteria	Bacteroidetes	Bacteroidia	Cytophagales	Microscillaceae	uncultured	103
Otu00283	LC-17m-E1	0.000236086	17	434667	Bacteria	Bacteroidetes	Bacteroidia	Flavobacteriales	bacII	bacII-A	103
Otu00300	LC-17m-E1	0.000236086	17	434667	Bacteria	Proteobacteria	Deltaproteobacteria	Bdellovibrionales	Bdellovibrionaceae	OM27_clade	103
Otu00341	LC-17m-E1	0.000236086	17	434667	Bacteria	Patescibacteria	ABY1	Candidatus_Falkowbacteria	Candidatus_Falkowbacteria_fa	Candidatus_Falkowbacteria_ge	103
Otu00375	LC-17m-E1	0.000236086	17	434667	Bacteria	Bacteroidetes	Bacteroidia	Chitinophagales	Chitinophagaceae	Chitinophagaceae_unclassified	103
Otu00508	LC-17m-E1	0.000236086	17	434667	Bacteria	Patescibacteria	Parcubacteria	Parcubacteria_unclassified	Parcubacteria_unclassified	Parcubacteria_unclassified	103
Otu00267	LC-19m-E1	0.000233618	19	397000	Bacteria	Bacteroidetes	Bacteroidia	Sphingobacteriales	Sphingobacteriales_unclassified	Sphingobacteriales_unclassified	93
Otu00271	LC-19m-E1	0.000233618	19	397000	Bacteria	Bacteroidetes	Bacteroidia	Sphingobacteriales	NS11-12_marine_group	NS11-12_marine_group_ge	93
Otu00311	LC-19m-E1	0.000233618	19	397000	Bacteria	Proteobacteria	Alphaproteobacteria	Acetobacterales	Acetobacteraceae	Acetobacteraceae_unclassified	93
Otu00375	LC-19m-E1	0.000233618	19	397000	Bacteria	Bacteroidetes	Bacteroidia	Chitinophagales	Chitinophagaceae	Chitinophagaceae_unclassified	93
Otu00401	LC-19m-E1	0.000233618	19	397000	Bacteria	Firmicutes	Clostridia	Clostridiales	Ruminococcaceae	Ruminococcaceae_ge	93
Otu00412	LC-19m-E1	0.000233618	19	397000	Bacteria	Lentisphaerae	Lentisphaeria	Victivallales	GWF2-44-16	GWF2-44-16_ge	93
Otu00033	LC-3m-E1	0.000231619	3	95666.7	Bacteria	Cyanobacteria	Oxyphotobacteria	Chloroplast	Chloroplast_fa	Chloroplast_ge	22
Otu00214	LC-3m-E1	0.000231619	3	95666.7	Bacteria	Bacteroidetes	Bacteroidia	Sphingobacteriales	bacVI	unclassified	22
Otu00139	LC-9m-E1	0.000219703	9	73000	Bacteria	Omnitrophicaeota	Omnitrophia	Omnitrophales	Omnitrophaceae	Candidatus_Omnitrophus	16
Otu00143	LC-9m-E1	0.000219703	9	73000	Bacteria	Cyanobacteria	Oxyphotobacteria	Chloroplast	Chloroplast_fa	Chloroplast_ge	16
Otu00251	LC-9m-E1	0.000219703	9	73000	Bacteria	Bacteroidetes	Bacteroidia	Sphingobacteriales	Sphingobacteriales_unclassified	Sphingobacteriales_unclassified	16
Otu00299	LC-9m-E1	0.000219703	9	73000	Bacteria	Cyanobacteria	Oxyphotobacteria	Chloroplast	Chloroplast_fa	Chloroplast_ge	16
Otu00315	LC-9m-E1	0.000219703	9	73000	Bacteria	Bacteroidetes	Bacteroidia	Bacteroidia_unclassified	Bacteroidia_unclassified	Bacteroidia_unclassified	16
Otu00326	LC-9m-E1	0.000219703	9	73000	Archaea	Nanoarchaeaeota	Woesearchaeia	Woesearchaeia_or	Woesearchaeia_fa	Woesearchaeia_ge	16
Otu00339	LC-9m-E1	0.000219703	9	73000	Bacteria	Bacteroidetes	Bacteroidia	Sphingobacteriales	NS11-12_marine_group	NS11-12_marine_group_ge	16
Otu00346	LC-9m-E1	0.000219703	9	73000	Bacteria	Proteobacteria	Gammaproteobacteria	Pseudomonadales	Moraxellaceae	Alkanindiges	16
Otu00382	LC-9m-E1	0.000219703	9	73000	Bacteria	Proteobacteria	Alphaproteobacteria	Alphaproteobacteria_unclassified	Alphaproteobacteria_unclassified	Alphaproteobacteria_unclassified	16
Otu00445	LC-9m-E1	0.000219703	9	73000	Bacteria	Patescibacteria	Parcubacteria	Parcubacteria_or	Parcubacteria_fa	Parcubacteria_ge	16
Otu00033	Cadagno7m-E2	0.000219289	7	157333	Bacteria	Cyanobacteria	Oxyphotobacteria	Chloroplast	Chloroplast_fa	Chloroplast_ge	35
Otu00083	Cadagno7m-E2	0.000219289	7	157333	Bacteria	Verrucomicrobia	Verrucomicrobiae	Verrucomicrobiales	Rubritaleaceae	Luteolibacter	35
Otu00142	Cadagno7m-E2	0.000219289	7	157333	Bacteria	Proteobacteria	Alphaproteobacteria	Caulobacterales	Caulobacteraceae	Caulobacter	35
Otu00258	Cadagno7m-E2	0.000219289	7	157333	Bacteria	Verrucomicrobia	Verrucomicrobiae	Opitutales	Opitutaceae	Lacunisphaera	35
Otu00317	Cadagno7m-E2	0.000219289	7	157333	Bacteria	Bacteria_unclassified	Bacteria_unclassified	Bacteria_unclassified	Bacteria_unclassified	Bacteria_unclassified	35
Otu00377	Cadagno7m-E2	0.000219289	7	157333	Bacteria	Proteobacteria	Alphaproteobacteria	Sphingomonadales	Sphingomonadaceae	Sphingobium	35
Otu00404	Cadagno7m-E2	0.000219289	7	157333	Bacteria	Proteobacteria	Alphaproteobacteria	Sphingomonadales	Sphingomonadaceae	Sphingomonadaceae_unclassified	35
Otu00078	LC-5m-E1	0.00021248	5	86666.7	Bacteria	Bacteroidetes	Bacteroidia	Flavobacteriales	bacII	bacII-A	18
Otu00118	LC-5m-E1	0.00021248	5	86666.7	Bacteria	Bacteroidetes	Bacteroidia	Sphingobacteriales	NS11-12_marine_group	NS11-12_marine_group_ge	18
Otu00133	LC-5m-E1	0.00021248	5	86666.7	Bacteria	Bacteroidetes	Bacteroidia	Sphingobacteriales	Sphingobacteriaceae	Solitalea	18
Otu00190	LC-5m-E1	0.00021248	5	86666.7	Bacteria	Proteobacteria	Alphaproteobacteria	Sphingomonadales	Sphingomonadaceae	Polymorphobacter	18
Otu00251	LC-5m-E1	0.00021248	5	86666.7	Bacteria	Bacteroidetes	Bacteroidia	Sphingobacteriales	Sphingobacteriales_unclassified	Sphingobacteriales_unclassified	18
Otu00440	LC-5m-E1	0.00021248	5	86666.7	Bacteria	Cyanobacteria	Oxyphotobacteria	Chloroplast	Chloroplast_fa	Chloroplast_ge	18
Otu00117	Cadagno15m-E2	0.000205265	15	905000	Bacteria	Actinobacteria	Actinobacteria	Micrococcales	Luna3	unclassified	186
Otu00118	Cadagno15m-E2	0.000205265	15	905000	Bacteria	Bacteroidetes	Bacteroidia	Sphingobacteriales	NS11-12_marine_group	NS11-12_marine_group_ge	186
Otu00227	Cadagno15m-E2	0.000205265	15	905000	Bacteria	Proteobacteria	Proteobacteria_unclassified	Proteobacteria_unclassified	Proteobacteria_unclassified	Proteobacteria_unclassified	186
Otu00271	Cadagno15m-E2	0.000205265	15	905000	Bacteria	Bacteroidetes	Bacteroidia	Sphingobacteriales	NS11-12_marine_group	NS11-12_marine_group_ge	186
Otu00272	Cadagno15m-E2	0.000205265	15	905000	Bacteria	Lentisphaerae	Lentisphaeria	Victivallales	Victivallales_fa	Victivallales_ge	186
Otu00282	Cadagno15m-E2	0.000205265	15	905000	Bacteria	Proteobacteria	Gammaproteobacteria	Coxiellales	Coxiellaceae	Coxiella	186
Otu00326	Cadagno15m-E2	0.000205265	15	905000	Archaea	Nanoarchaeaeota	Woesearchaeia	Woesearchaeia_or	Woesearchaeia_fa	Woesearchaeia_ge	186
Otu00331	Cadagno15m-E2	0.000205265	15	905000	Bacteria	Bacteroidetes	Bacteroidia	Sphingobacteriales	NS11-12_marine_group	NS11-12_marine_group_ge	186
Otu00334	Cadagno15m-E2	0.000205265	15	905000	Bacteria	Patescibacteria	Parcubacteria	Candidatus_Moranbacteria	Candidatus_Moranbacteria_fa	Candidatus_Moranbacteria_ge	186
Otu00362	Cadagno15m-E2	0.000205265	15	905000	Bacteria	Verrucomicrobia	Verrucomicrobiae	Pedosphaerales	Pedosphaeraceae	Pedosphaeraceae_ge	186
Otu00375	Cadagno15m-E2	0.000205265	15	905000	Bacteria	Bacteroidetes	Bacteroidia	Chitinophagales	Chitinophagaceae	Chitinophagaceae_unclassified	186
Otu00412	Cadagno15m-E2	0.000205265	15	905000	Bacteria	Lentisphaerae	Lentisphaeria	Victivallales	GWF2-44-16	GWF2-44-16_ge	186
Otu00431	Cadagno15m-E2	0.000205265	15	905000	Bacteria	Bacteroidetes	Ignavibacteria	SJA-28	SJA-28_fa	SJA-28_ge	186
Otu00435	Cadagno15m-E2	0.000205265	15	905000	Bacteria	Kiritimatiellaeota	Kiritimatiellae	WCHB1-41	WCHB1-41_fa	WCHB1-41_ge	186
Otu00483	Cadagno15m-E2	0.000205265	15	905000	Bacteria	Bacteria_unclassified	Bacteria_unclassified	Bacteria_unclassified	Bacteria_unclassified	Bacteria_unclassified	186
Otu00508	Cadagno15m-E2	0.000205265	15	905000	Bacteria	Patescibacteria	Parcubacteria	Parcubacteria_unclassified	Parcubacteria_unclassified	Parcubacteria_unclassified	186
Otu00094	LC-11m-E1	0.000202306	11	104333	Bacteria	Proteobacteria	Gammaproteobacteria	Betaproteobacteriales	Hydrogenophilaceae	uncultured	21
Otu00098	LC-11m-E1	0.000202306	11	104333	Bacteria	Bacteroidetes	Bacteroidia	Bacteroidales	FTLpost3	FTLpost3_ge	21
Otu00156	LC-11m-E1	0.000202306	11	104333	Bacteria	Proteobacteria	Gammaproteobacteria	Betaproteobacteriales	betVII	betVII-B	21
Otu00174	LC-11m-E1	0.000202306	11	104333	Bacteria	Planctomycetes	Phycisphaerae	Phycisphaerales	Phycisphaeraceae	CL500-3	21
Otu00203	LC-11m-E1	0.000202306	11	104333	Bacteria	Bacteroidetes	Bacteroidia	Flavobacteriales	bacV	unclassified	21
Otu00246	LC-11m-E1	0.000202306	11	104333	Bacteria	Patescibacteria	Parcubacteria	Parcubacteria_unclassified	Parcubacteria_unclassified	Parcubacteria_unclassified	21
Otu00266	LC-11m-E1	0.000202306	11	104333	Bacteria	Proteobacteria	Gammaproteobacteria	Xanthomonadales	gamV	gamV_unclassified	21
Otu00320	LC-11m-E1	0.000202306	11	104333	Bacteria	Bacteroidetes	Bacteroidia	Bacteroidia_unclassified	Bacteroidia_unclassified	Bacteroidia_unclassified	21
Otu00360	LC-11m-E1	0.000202306	11	104333	Bacteria	Proteobacteria	Gammaproteobacteria	Enterobacteriales	Enterobacteriaceae	Enterobacteriaceae_unclassified	21
Otu00251	LC-3m-E1	0.000198531	3	95666.7	Bacteria	Bacteroidetes	Bacteroidia	Sphingobacteriales	Sphingobacteriales_unclassified	Sphingobacteriales_unclassified	19
Otu00299	LC-3m-E1	0.000198531	3	95666.7	Bacteria	Cyanobacteria	Oxyphotobacteria	Chloroplast	Chloroplast_fa	Chloroplast_ge	19
Otu00461	LC-3m-E1	0.000198531	3	95666.7	Bacteria	Actinobacteria	Acidimicrobiia	Microtrichales	acIV	acIV-C	19
Otu00092	LC-13m-E1	0.000179802	13	95333.3	Bacteria	Kiritimatiellaeota	Kiritimatiellae	WCHB1-41	WCHB1-41_fa	WCHB1-41_ge	17
Otu00172	LC-13m-E1	0.000179802	13	95333.3	Bacteria	Actinobacteria	Actinobacteria	Actinobacteria_unclassified	Actinobacteria_unclassified	Actinobacteria_unclassified	17
Otu00187	LC-13m-E1	0.000179802	13	95333.3	Bacteria	Proteobacteria	Alphaproteobacteria	Sphingomonadales	alfIV	alfIV-B	17
Otu00216	LC-13m-E1	0.000179802	13	95333.3	Bacteria	Bacteroidetes	Bacteroidia	Sphingobacteriales	Lentimicrobiaceae	Lentimicrobiaceae_ge	17
Otu00239	LC-13m-E1	0.000179802	13	95333.3	Bacteria	Firmicutes	Clostridia	Clostridiales	Ruminococcaceae	Ruminococcaceae_unclassified	17
Otu00265	LC-13m-E1	0.000179802	13	95333.3	Bacteria	Planctomycetes	Phycisphaerae	Phycisphaerales	Phycisphaeraceae	CL500-3	17
Otu00266	LC-13m-E1	0.000179802	13	95333.3	Bacteria	Proteobacteria	Gammaproteobacteria	Xanthomonadales	gamV	gamV_unclassified	17
Otu00282	LC-13m-E1	0.000179802	13	95333.3	Bacteria	Proteobacteria	Gammaproteobacteria	Coxiellales	Coxiellaceae	Coxiella	17
Otu00286	LC-13m-E1	0.000179802	13	95333.3	Bacteria	Cyanobacteria	Oxyphotobacteria	Pseudanabaenales	Pseudanabaenaceae	Pseudanabaena_PCC-7429	17
Otu00287	LC-13m-E1	0.000179802	13	95333.3	Bacteria	Firmicutes	Clostridia	Clostridiales	Ruminococcaceae	Ruminococcaceae_unclassified	17
Otu00370	LC-13m-E1	0.000179802	13	95333.3	Bacteria	Bacteria_unclassified	Bacteria_unclassified	Bacteria_unclassified	Bacteria_unclassified	Bacteria_unclassified	17
Otu00375	LC-13m-E1	0.000179802	13	95333.3	Bacteria	Bacteroidetes	Bacteroidia	Chitinophagales	Chitinophagaceae	Chitinophagaceae_unclassified	17
Otu00483	LC-13m-E1	0.000179802	13	95333.3	Bacteria	Bacteria_unclassified	Bacteria_unclassified	Bacteria_unclassified	Bacteria_unclassified	Bacteria_unclassified	17
Otu00107	LC-17m-E1	0.000177064	17	434667	Bacteria	Actinobacteria	Actinobacteria	Frankiales	acSTL	acSTL-A	77
Otu00118	LC-17m-E1	0.000177064	17	434667	Bacteria	Bacteroidetes	Bacteroidia	Sphingobacteriales	NS11-12_marine_group	NS11-12_marine_group_ge	77
Otu00325	LC-17m-E1	0.000177064	17	434667	Bacteria	Proteobacteria	Gammaproteobacteria	Competibacterales	Competibacteraceae	Candidatus_Competibacter	77
Otu00369	LC-17m-E1	0.000177064	17	434667	Bacteria	Proteobacteria	Deltaproteobacteria	Myxococcales	Myxococcales_unclassified	Myxococcales_unclassified	77
Otu00068	LC-9m-E1	0.000175762	9	73000	Bacteria	Bacteroidetes	Bacteroidia	Flavobacteriales	bacII	bacII-A	13
Otu00080	LC-9m-E1	0.000175762	9	73000	Bacteria	Bacteroidetes	Bacteroidia	Sphingobacteriales	env.OPS_17	env.OPS_17_ge	13
Otu00151	LC-9m-E1	0.000175762	9	73000	Bacteria	Verrucomicrobia	Verrucomicrobiae	Verrucomicrobiales	Verrucomicrobiaceae	uncultured	13
Otu00243	LC-9m-E1	0.000175762	9	73000	Bacteria	Bacteroidetes	Bacteroidia	Sphingobacteriales	NS11-12_marine_group	NS11-12_marine_group_ge	13
Otu00246	LC-9m-E1	0.000175762	9	73000	Bacteria	Patescibacteria	Parcubacteria	Parcubacteria_unclassified	Parcubacteria_unclassified	Parcubacteria_unclassified	13
Otu00250	LC-9m-E1	0.000175762	9	73000	Bacteria	Proteobacteria	Gammaproteobacteria	Betaproteobacteriales	betI	betI-A	13
Otu00347	LC-9m-E1	0.000175762	9	73000	Bacteria	Bacteroidetes	Bacteroidia	Sphingobacteriales	NS11-12_marine_group	NS11-12_marine_group_ge	13
Otu00379	LC-9m-E1	0.000175762	9	73000	Bacteria	Bacteroidetes	Bacteroidia	Bacteroidia_unclassified	Bacteroidia_unclassified	Bacteroidia_unclassified	13
Otu00425	LC-9m-E1	0.000175762	9	73000	Bacteria	Bacteroidetes	Bacteroidia	Chitinophagales	Saprospiraceae	uncultured	13
Otu00493	LC-9m-E1	0.000175762	9	73000	Bacteria	Verrucomicrobia	Verrucomicrobiae	Pedosphaerales	Pedosphaeraceae	Pedosphaeraceae_ge	13
Otu00095	Cadagno7m-E2	0.000175431	7	157333	Bacteria	Patescibacteria	Parcubacteria	Parcubacteria_unclassified	Parcubacteria_unclassified	Parcubacteria_unclassified	28
Otu00155	Cadagno7m-E2	0.000175431	7	157333	Bacteria	Proteobacteria	Gammaproteobacteria	Betaproteobacteriales	betI	betI-A	28
Otu00375	Cadagno7m-E2	0.000175431	7	157333	Bacteria	Bacteroidetes	Bacteroidia	Chitinophagales	Chitinophagaceae	Chitinophagaceae_unclassified	28
Otu00425	Cadagno7m-E2	0.000175431	7	157333	Bacteria	Bacteroidetes	Bacteroidia	Chitinophagales	Saprospiraceae	uncultured	28
Otu00440	Cadagno7m-E2	0.000175431	7	157333	Bacteria	Cyanobacteria	Oxyphotobacteria	Chloroplast	Chloroplast_fa	Chloroplast_ge	28
Otu00052	LC-19m-E1	0.000175213	19	397000	Bacteria	Cyanobacteria	Oxyphotobacteria	Chloroplast	Chloroplast_fa	Chloroplast_ge	70
Otu00056	LC-19m-E1	0.000175213	19	397000	Bacteria	Actinobacteria	Actinobacteria	Micrococcales	Luna1	Luna1-A	70
Otu00068	LC-19m-E1	0.000175213	19	397000	Bacteria	Bacteroidetes	Bacteroidia	Flavobacteriales	bacII	bacII-A	70
Otu00106	LC-19m-E1	0.000175213	19	397000	Bacteria	Cyanobacteria	Oxyphotobacteria	Synechococcales	Cyanobiaceae	Cyanobium_PCC-6307	70
Otu00118	LC-19m-E1	0.000175213	19	397000	Bacteria	Bacteroidetes	Bacteroidia	Sphingobacteriales	NS11-12_marine_group	NS11-12_marine_group_ge	70
Otu00126	LC-19m-E1	0.000175213	19	397000	Bacteria	Planctomycetes	Planctomycetacia	Gemmatales	Gemmataceae	uncultured	70
Otu00151	LC-19m-E1	0.000175213	19	397000	Bacteria	Verrucomicrobia	Verrucomicrobiae	Verrucomicrobiales	Verrucomicrobiaceae	uncultured	70
Otu00155	LC-19m-E1	0.000175213	19	397000	Bacteria	Proteobacteria	Gammaproteobacteria	Betaproteobacteriales	betI	betI-A	70
Otu00227	LC-19m-E1	0.000175213	19	397000	Bacteria	Proteobacteria	Proteobacteria_unclassified	Proteobacteria_unclassified	Proteobacteria_unclassified	Proteobacteria_unclassified	70
Otu00234	LC-19m-E1	0.000175213	19	397000	Bacteria	Bacteroidetes	Bacteroidia	Chitinophagales	Chitinophagaceae	Ferruginibacter	70
Otu00235	LC-19m-E1	0.000175213	19	397000	Bacteria	Proteobacteria	Proteobacteria_unclassified	Proteobacteria_unclassified	Proteobacteria_unclassified	Proteobacteria_unclassified	70
Otu00283	LC-19m-E1	0.000175213	19	397000	Bacteria	Bacteroidetes	Bacteroidia	Flavobacteriales	bacII	bacII-A	70
Otu00363	LC-19m-E1	0.000175213	19	397000	Bacteria	Dependentiae	Babeliae	Babeliales	UBA12409	UBA12409_ge	70
Otu00387	LC-19m-E1	0.000175213	19	397000	Bacteria	Patescibacteria	Gracilibacteria	Absconditabacteriales_(SR1)	Absconditabacteriales_(SR1)_fa	Absconditabacteriales_(SR1)_ge	70
Otu00395	LC-19m-E1	0.000175213	19	397000	Bacteria	Patescibacteria	Parcubacteria	Parcubacteria_unclassified	Parcubacteria_unclassified	Parcubacteria_unclassified	70
Otu00430	LC-19m-E1	0.000175213	19	397000	Bacteria	Bacteroidetes	Bacteroidia	Chitinophagales	37-13	37-13_ge	70
Otu00001	LC-3m-E1	0.000165442	3	95666.7	Bacteria	Proteobacteria	Gammaproteobacteria	Chromatiales	Chromatiaceae	Chromatium	16
Otu00080	LC-3m-E1	0.000165442	3	95666.7	Bacteria	Bacteroidetes	Bacteroidia	Sphingobacteriales	env.OPS_17	env.OPS_17_ge	16
Otu00086	LC-3m-E1	0.000165442	3	95666.7	Bacteria	Proteobacteria	Gammaproteobacteria	Halothiobacillales	Halothiobacillaceae	Thiovirga	16
Otu00142	LC-3m-E1	0.000165442	3	95666.7	Bacteria	Proteobacteria	Alphaproteobacteria	Caulobacterales	Caulobacteraceae	Caulobacter	16
Otu00369	LC-3m-E1	0.000165442	3	95666.7	Bacteria	Proteobacteria	Deltaproteobacteria	Myxococcales	Myxococcales_unclassified	Myxococcales_unclassified	16
Otu00440	LC-3m-E1	0.000165442	3	95666.7	Bacteria	Cyanobacteria	Oxyphotobacteria	Chloroplast	Chloroplast_fa	Chloroplast_ge	16
Otu00445	LC-3m-E1	0.000165442	3	95666.7	Bacteria	Patescibacteria	Parcubacteria	Parcubacteria_or	Parcubacteria_fa	Parcubacteria_ge	16
Otu00527	LC-3m-E1	0.000165442	3	95666.7	Bacteria	Verrucomicrobia	Verrucomicrobiae	Chthoniobacterales	Chthoniobacteraceae	Chthoniobacter	16
Otu00046	LC-11m-E1	0.000161845	11	104333	Bacteria	Bacteroidetes	Bacteroidia	Bacteroidales	Prolixibacteraceae	WCHB1-32	17
Otu00053	LC-11m-E1	0.000161845	11	104333	Bacteria	Bacteroidetes	Bacteroidia	Bacteroidales	Prolixibacteraceae	BSV13	17
Otu00068	LC-11m-E1	0.000161845	11	104333	Bacteria	Bacteroidetes	Bacteroidia	Flavobacteriales	bacII	bacII-A	17
Otu00120	LC-11m-E1	0.000161845	11	104333	Bacteria	Planctomycetes	Planctomycetacia	Pirellulales	Pirellulaceae	uncultured	17
Otu00124	LC-11m-E1	0.000161845	11	104333	Bacteria	Verrucomicrobia	Verrucomicrobiae	Verrucomicrobiales	Verrucomicrobiaceae	Prosthecobacter	17
Otu00192	LC-11m-E1	0.000161845	11	104333	Bacteria	Proteobacteria	Alphaproteobacteria	Caulobacterales	alfII	alfII-A	17
Otu00200	LC-11m-E1	0.000161845	11	104333	Bacteria	Bacteroidetes	Bacteroidia	Bacteroidia_unclassified	Bacteroidia_unclassified	Bacteroidia_unclassified	17
Otu00208	LC-11m-E1	0.000161845	11	104333	Bacteria	Cyanobacteria	Oxyphotobacteria	Chloroplast	Chloroplast_fa	Chloroplast_ge	17
Otu00227	LC-11m-E1	0.000161845	11	104333	Bacteria	Proteobacteria	Proteobacteria_unclassified	Proteobacteria_unclassified	Proteobacteria_unclassified	Proteobacteria_unclassified	17
Otu00285	LC-11m-E1	0.000161845	11	104333	Bacteria	Patescibacteria	Parcubacteria	Parcubacteria_unclassified	Parcubacteria_unclassified	Parcubacteria_unclassified	17
Otu00375	LC-11m-E1	0.000161845	11	104333	Bacteria	Bacteroidetes	Bacteroidia	Chitinophagales	Chitinophagaceae	Chitinophagaceae_unclassified	17
Otu00440	LC-11m-E1	0.000161845	11	104333	Bacteria	Cyanobacteria	Oxyphotobacteria	Chloroplast	Chloroplast_fa	Chloroplast_ge	17
Otu00445	LC-11m-E1	0.000161845	11	104333	Bacteria	Patescibacteria	Parcubacteria	Parcubacteria_or	Parcubacteria_fa	Parcubacteria_ge	17
Otu00039	Cadagno15m-E2	0.000153949	15	905000	Bacteria	Actinobacteria	Actinobacteria	Micrococcales	Luna1	Luna1-A	139
Otu00107	Cadagno15m-E2	0.000153949	15	905000	Bacteria	Actinobacteria	Actinobacteria	Frankiales	acSTL	acSTL-A	139
Otu00113	Cadagno15m-E2	0.000153949	15	905000	Bacteria	Actinobacteria	Acidimicrobiia	Microtrichales	acIV	acIV-B	139
Otu00156	Cadagno15m-E2	0.000153949	15	905000	Bacteria	Proteobacteria	Gammaproteobacteria	Betaproteobacteriales	betVII	betVII-B	139
Otu00217	Cadagno15m-E2	0.000153949	15	905000	Bacteria	Proteobacteria	Alphaproteobacteria	Acetobacterales	alfVIII	unclassified	139
Otu00235	Cadagno15m-E2	0.000153949	15	905000	Bacteria	Proteobacteria	Proteobacteria_unclassified	Proteobacteria_unclassified	Proteobacteria_unclassified	Proteobacteria_unclassified	139
Otu00283	Cadagno15m-E2	0.000153949	15	905000	Bacteria	Bacteroidetes	Bacteroidia	Flavobacteriales	bacII	bacII-A	139
Otu00325	Cadagno15m-E2	0.000153949	15	905000	Bacteria	Proteobacteria	Gammaproteobacteria	Competibacterales	Competibacteraceae	Candidatus_Competibacter	139
Otu00343	Cadagno15m-E2	0.000153949	15	905000	Bacteria	Patescibacteria	Parcubacteria	Parcubacteria_unclassified	Parcubacteria_unclassified	Parcubacteria_unclassified	139
Otu00445	Cadagno15m-E2	0.000153949	15	905000	Bacteria	Patescibacteria	Parcubacteria	Parcubacteria_or	Parcubacteria_fa	Parcubacteria_ge	139
Otu00187	LC-15point5m-E1	0.000143184	15.5	585000	Bacteria	Proteobacteria	Alphaproteobacteria	Sphingomonadales	alfIV	alfIV-B	84
Otu00201	LC-15point5m-E1	0.000143184	15.5	585000	Bacteria	Proteobacteria	Gammaproteobacteria	Betaproteobacteriales	betIII	betIII-A	84
Otu00207	LC-15point5m-E1	0.000143184	15.5	585000	Bacteria	Bacteroidetes	Bacteroidia	Sphingobacteriales	Sphingobacteriaceae	Pedobacter	84
Otu00227	LC-15point5m-E1	0.000143184	15.5	585000	Bacteria	Proteobacteria	Proteobacteria_unclassified	Proteobacteria_unclassified	Proteobacteria_unclassified	Proteobacteria_unclassified	84
Otu00233	LC-15point5m-E1	0.000143184	15.5	585000	Bacteria	Firmicutes	Firmicutes_unclassified	Firmicutes_unclassified	Firmicutes_unclassified	Firmicutes_unclassified	84
Otu00243	LC-15point5m-E1	0.000143184	15.5	585000	Bacteria	Bacteroidetes	Bacteroidia	Sphingobacteriales	NS11-12_marine_group	NS11-12_marine_group_ge	84
Otu00247	LC-15point5m-E1	0.000143184	15.5	585000	Bacteria	Verrucomicrobia	Verrucomicrobiae	Opitutales	Opitutaceae	Opitutaceae_unclassified	84
Otu00277	LC-15point5m-E1	0.000143184	15.5	585000	Bacteria	Proteobacteria	Gammaproteobacteria	Legionellales	Legionellaceae	Legionella	84
Otu00309	LC-15point5m-E1	0.000143184	15.5	585000	Bacteria	Actinobacteria	Acidimicrobiia	Microtrichales	acIV	acIV-C	84
Otu00342	LC-15point5m-E1	0.000143184	15.5	585000	Bacteria	Cyanobacteria	Oxyphotobacteria	Oxyphotobacteria_unclassified	Oxyphotobacteria_unclassified	Oxyphotobacteria_unclassified	84
Otu00347	LC-15point5m-E1	0.000143184	15.5	585000	Bacteria	Bacteroidetes	Bacteroidia	Sphingobacteriales	NS11-12_marine_group	NS11-12_marine_group_ge	84
Otu00360	LC-15point5m-E1	0.000143184	15.5	585000	Bacteria	Proteobacteria	Gammaproteobacteria	Enterobacteriales	Enterobacteriaceae	Enterobacteriaceae_unclassified	84
Otu00362	LC-15point5m-E1	0.000143184	15.5	585000	Bacteria	Verrucomicrobia	Verrucomicrobiae	Pedosphaerales	Pedosphaeraceae	Pedosphaeraceae_ge	84
Otu00435	LC-15point5m-E1	0.000143184	15.5	585000	Bacteria	Kiritimatiellaeota	Kiritimatiellae	WCHB1-41	WCHB1-41_fa	WCHB1-41_ge	84
Otu00445	LC-15point5m-E1	0.000143184	15.5	585000	Bacteria	Patescibacteria	Parcubacteria	Parcubacteria_or	Parcubacteria_fa	Parcubacteria_ge	84
Otu00493	LC-15point5m-E1	0.000143184	15.5	585000	Bacteria	Verrucomicrobia	Verrucomicrobiae	Pedosphaerales	Pedosphaeraceae	Pedosphaeraceae_ge	84
Otu00006	LC-5m-E1	0.000141653	5	86666.7	Bacteria	Cyanobacteria	Oxyphotobacteria	Chloroplast	Chloroplast_fa	Chloroplast_ge	12
Otu00013	LC-5m-E1	0.000141653	5	86666.7	Bacteria	Proteobacteria	Gammaproteobacteria	Methylococcales	gamI	unclassified	12
Otu00023	LC-5m-E1	0.000141653	5	86666.7	Bacteria	Proteobacteria	Gammaproteobacteria	Betaproteobacteriales	betIV	betIV-A	12
Otu00055	LC-5m-E1	0.000141653	5	86666.7	Bacteria	Cyanobacteria	Oxyphotobacteria	Chloroplast	Chloroplast_fa	Chloroplast_ge	12
Otu00197	LC-5m-E1	0.000141653	5	86666.7	Bacteria	Bacteroidetes	Bacteroidia	Chitinophagales	Chitinophagaceae	Chitinophagaceae_unclassified	12
Otu00205	LC-5m-E1	0.000141653	5	86666.7	Bacteria	Bacteroidetes	Bacteroidia	Sphingobacteriales	bacVI	unclassified	12
Otu00214	LC-5m-E1	0.000141653	5	86666.7	Bacteria	Bacteroidetes	Bacteroidia	Sphingobacteriales	bacVI	unclassified	12
Otu00271	LC-5m-E1	0.000141653	5	86666.7	Bacteria	Bacteroidetes	Bacteroidia	Sphingobacteriales	NS11-12_marine_group	NS11-12_marine_group_ge	12
Otu00048	LC-3m-E1	0.000132354	3	95666.7	Bacteria	Bacteroidetes	Bacteroidia	Sphingobacteriales	bacVI	unclassified	13
Otu00055	LC-9m-E1	0.000131822	9	73000	Bacteria	Cyanobacteria	Oxyphotobacteria	Chloroplast	Chloroplast_fa	Chloroplast_ge	10
Otu00094	LC-9m-E1	0.000131822	9	73000	Bacteria	Proteobacteria	Gammaproteobacteria	Betaproteobacteriales	Hydrogenophilaceae	uncultured	10
Otu00127	LC-9m-E1	0.000131822	9	73000	Bacteria	Bacteroidetes	Bacteroidia	Flavobacteriales	bacII	bacII-A	10
Otu00375	LC-9m-E1	0.000131822	9	73000	Bacteria	Bacteroidetes	Bacteroidia	Chitinophagales	Chitinophagaceae	Chitinophagaceae_unclassified	10
Otu00006	Cadagno7m-E2	0.000131573	7	157333	Bacteria	Cyanobacteria	Oxyphotobacteria	Chloroplast	Chloroplast_fa	Chloroplast_ge	21
Otu00070	Cadagno7m-E2	0.000131573	7	157333	Bacteria	Bacteroidetes	Bacteroidia	Sphingobacteriales	env.OPS_17	env.OPS_17_ge	21
Otu00096	Cadagno7m-E2	0.000131573	7	157333	Bacteria	Bacteroidetes	Bacteroidia	Cytophagales	bacIII	bacIII-B	21
Otu00192	Cadagno7m-E2	0.000131573	7	157333	Bacteria	Proteobacteria	Alphaproteobacteria	Caulobacterales	alfII	alfII-A	21
Otu00271	Cadagno7m-E2	0.000131573	7	157333	Bacteria	Bacteroidetes	Bacteroidia	Sphingobacteriales	NS11-12_marine_group	NS11-12_marine_group_ge	21
Otu00320	Cadagno7m-E2	0.000131573	7	157333	Bacteria	Bacteroidetes	Bacteroidia	Bacteroidia_unclassified	Bacteroidia_unclassified	Bacteroidia_unclassified	21
Otu00360	Cadagno7m-E2	0.000131573	7	157333	Bacteria	Proteobacteria	Gammaproteobacteria	Enterobacteriales	Enterobacteriaceae	Enterobacteriaceae_unclassified	21
Otu00461	Cadagno7m-E2	0.000131573	7	157333	Bacteria	Actinobacteria	Acidimicrobiia	Microtrichales	acIV	acIV-C	21
Otu00057	LC-11m-E1	0.000121384	11	104333	Bacteria	Verrucomicrobia	Verrucomicrobiae	Verrucomicrobiales	Rubritaleaceae	Luteolibacter	13
Otu00079	LC-11m-E1	0.000121384	11	104333	Bacteria	Bacteroidetes	Bacteroidia	Bacteroidales	Prolixibacteraceae	BSV13	13
Otu00190	LC-11m-E1	0.000121384	11	104333	Bacteria	Proteobacteria	Alphaproteobacteria	Sphingomonadales	Sphingomonadaceae	Polymorphobacter	13
Otu00252	LC-11m-E1	0.000121384	11	104333	Bacteria	Proteobacteria	Gammaproteobacteria	Betaproteobacteriales	betI	betI_unclassified	13
Otu00267	LC-11m-E1	0.000121384	11	104333	Bacteria	Bacteroidetes	Bacteroidia	Sphingobacteriales	Sphingobacteriales_unclassified	Sphingobacteriales_unclassified	13
Otu00036	LC-13m-E1	0.000119868	13	95333.3	Bacteria	Verrucomicrobia	Verrucomicrobiae	uncultured	uncultured_fa	uncultured_ge	11
Otu00055	LC-13m-E1	0.000119868	13	95333.3	Bacteria	Cyanobacteria	Oxyphotobacteria	Chloroplast	Chloroplast_fa	Chloroplast_ge	11
Otu00083	LC-13m-E1	0.000119868	13	95333.3	Bacteria	Verrucomicrobia	Verrucomicrobiae	Verrucomicrobiales	Rubritaleaceae	Luteolibacter	11
Otu00087	LC-13m-E1	0.000119868	13	95333.3	Bacteria	Proteobacteria	Gammaproteobacteria	Chromatiales	Chromatiaceae	Thiocystis	11
Otu00197	LC-13m-E1	0.000119868	13	95333.3	Bacteria	Bacteroidetes	Bacteroidia	Chitinophagales	Chitinophagaceae	Chitinophagaceae_unclassified	11
Otu00203	LC-13m-E1	0.000119868	13	95333.3	Bacteria	Bacteroidetes	Bacteroidia	Flavobacteriales	bacV	unclassified	11
Otu00218	LC-13m-E1	0.000119868	13	95333.3	Bacteria	Bacteria_unclassified	Bacteria_unclassified	Bacteria_unclassified	Bacteria_unclassified	Bacteria_unclassified	11
Otu00220	LC-13m-E1	0.000119868	13	95333.3	Bacteria	Proteobacteria	Gammaproteobacteria	Aeromonadales	Aeromonadaceae	Aeromonas	11
Otu00232	LC-13m-E1	0.000119868	13	95333.3	Bacteria	Proteobacteria	Gammaproteobacteria	Betaproteobacteriales	Betaproteobacteriales_unclassified	Betaproteobacteriales_unclassified	11
Otu00262	LC-13m-E1	0.000119868	13	95333.3	Bacteria	Omnitrophicaeota	Omnitrophicaeota_cl	Omnitrophicaeota_or	Omnitrophicaeota_fa	Omnitrophicaeota_ge	11
Otu00270	LC-13m-E1	0.000119868	13	95333.3	Bacteria	Proteobacteria	Deltaproteobacteria	Myxococcales	Myxococcales_unclassified	Myxococcales_unclassified	11
Otu00276	LC-13m-E1	0.000119868	13	95333.3	Archaea	Euryarchaeota	Methanomicrobia	Methanomicrobiales	Methanoregulaceae	Methanoregula	11
Otu00278	LC-13m-E1	0.000119868	13	95333.3	Bacteria	Proteobacteria	Deltaproteobacteria	Desulfobacterales	Desulfobacteraceae	Desulfobacula	11
Otu00296	LC-13m-E1	0.000119868	13	95333.3	Bacteria	Verrucomicrobia	Verrucomicrobiae	Pedosphaerales	Pedosphaeraceae	Pedosphaeraceae_unclassified	11
Otu00307	LC-13m-E1	0.000119868	13	95333.3	Bacteria	Verrucomicrobia	Verrucomicrobiae	Pedosphaerales	Pedosphaeraceae	ADurb.Bin063-1	11
Otu00326	LC-13m-E1	0.000119868	13	95333.3	Archaea	Nanoarchaeaeota	Woesearchaeia	Woesearchaeia_or	Woesearchaeia_fa	Woesearchaeia_ge	11
Otu00359	LC-13m-E1	0.000119868	13	95333.3	Bacteria	Epsilonbacteraeota	Campylobacteria	Campylobacterales	Sulfurospirillaceae	Sulfurospirillum	11
Otu00425	LC-13m-E1	0.000119868	13	95333.3	Bacteria	Bacteroidetes	Bacteroidia	Chitinophagales	Saprospiraceae	uncultured	11
Otu00475	LC-13m-E1	0.000119868	13	95333.3	Bacteria	Cyanobacteria	Melainabacteria	Gastranaerophilales	Gastranaerophilales_fa	Gastranaerophilales_ge	11
Otu00113	LC-17m-E1	0.000118043	17	434667	Bacteria	Actinobacteria	Acidimicrobiia	Microtrichales	acIV	acIV-B	51
Otu00114	LC-17m-E1	0.000118043	17	434667	Bacteria	Bacteroidetes	Bacteroidia	Chitinophagales	bacI	unclassified	51
Otu00152	LC-17m-E1	0.000118043	17	434667	Bacteria	Bacteroidetes	Bacteroidia	Flavobacteriales	bacII	bacII-A	51
Otu00156	LC-17m-E1	0.000118043	17	434667	Bacteria	Proteobacteria	Gammaproteobacteria	Betaproteobacteriales	betVII	betVII-B	51
Otu00197	LC-17m-E1	0.000118043	17	434667	Bacteria	Bacteroidetes	Bacteroidia	Chitinophagales	Chitinophagaceae	Chitinophagaceae_unclassified	51
Otu00204	LC-17m-E1	0.000118043	17	434667	Bacteria	Proteobacteria	Alphaproteobacteria	Sphingomonadales	Sphingomonadaceae	Sphingomonas	51
Otu00279	LC-17m-E1	0.000118043	17	434667	Bacteria	Planctomycetes	vadinHA49	vadinHA49_or	vadinHA49_fa	vadinHA49_ge	51
Otu00347	LC-17m-E1	0.000118043	17	434667	Bacteria	Bacteroidetes	Bacteroidia	Sphingobacteriales	NS11-12_marine_group	NS11-12_marine_group_ge	51
Otu00445	LC-17m-E1	0.000118043	17	434667	Bacteria	Patescibacteria	Parcubacteria	Parcubacteria_or	Parcubacteria_fa	Parcubacteria_ge	51
Otu00036	LC-19m-E1	0.000116809	19	397000	Bacteria	Verrucomicrobia	Verrucomicrobiae	uncultured	uncultured_fa	uncultured_ge	46
Otu00039	LC-19m-E1	0.000116809	19	397000	Bacteria	Actinobacteria	Actinobacteria	Micrococcales	Luna1	Luna1-A	46
Otu00064	LC-19m-E1	0.000116809	19	397000	Bacteria	Proteobacteria	Gammaproteobacteria	Betaproteobacteriales	betII	Pnec	46
Otu00114	LC-19m-E1	0.000116809	19	397000	Bacteria	Bacteroidetes	Bacteroidia	Chitinophagales	bacI	unclassified	46
Otu00147	LC-19m-E1	0.000116809	19	397000	Bacteria	Proteobacteria	Gammaproteobacteria	Pseudomonadales	gamIV	gamIV-A	46
Otu00208	LC-19m-E1	0.000116809	19	397000	Bacteria	Cyanobacteria	Oxyphotobacteria	Chloroplast	Chloroplast_fa	Chloroplast_ge	46
Otu00285	LC-19m-E1	0.000116809	19	397000	Bacteria	Patescibacteria	Parcubacteria	Parcubacteria_unclassified	Parcubacteria_unclassified	Parcubacteria_unclassified	46
Otu00341	LC-19m-E1	0.000116809	19	397000	Bacteria	Patescibacteria	ABY1	Candidatus_Falkowbacteria	Candidatus_Falkowbacteria_fa	Candidatus_Falkowbacteria_ge	46
Otu00347	LC-19m-E1	0.000116809	19	397000	Bacteria	Bacteroidetes	Bacteroidia	Sphingobacteriales	NS11-12_marine_group	NS11-12_marine_group_ge	46
Otu00369	LC-19m-E1	0.000116809	19	397000	Bacteria	Proteobacteria	Deltaproteobacteria	Myxococcales	Myxococcales_unclassified	Myxococcales_unclassified	46
Otu00047	Cadagno15m-E2	0.000102633	15	905000	Bacteria	Bacteroidetes	Bacteroidia	Cytophagales	bacIII	bacIII-A	93
Otu00064	Cadagno15m-E2	0.000102633	15	905000	Bacteria	Proteobacteria	Gammaproteobacteria	Betaproteobacteriales	betII	Pnec	93
Otu00083	Cadagno15m-E2	0.000102633	15	905000	Bacteria	Verrucomicrobia	Verrucomicrobiae	Verrucomicrobiales	Rubritaleaceae	Luteolibacter	93
Otu00106	Cadagno15m-E2	0.000102633	15	905000	Bacteria	Cyanobacteria	Oxyphotobacteria	Synechococcales	Cyanobiaceae	Cyanobium_PCC-6307	93
Otu00114	Cadagno15m-E2	0.000102633	15	905000	Bacteria	Bacteroidetes	Bacteroidia	Chitinophagales	bacI	unclassified	93
Otu00201	Cadagno15m-E2	0.000102633	15	905000	Bacteria	Proteobacteria	Gammaproteobacteria	Betaproteobacteriales	betIII	betIII-A	93
Otu00203	Cadagno15m-E2	0.000102633	15	905000	Bacteria	Bacteroidetes	Bacteroidia	Flavobacteriales	bacV	unclassified	93
Otu00234	Cadagno15m-E2	0.000102633	15	905000	Bacteria	Bacteroidetes	Bacteroidia	Chitinophagales	Chitinophagaceae	Ferruginibacter	93
Otu00318	Cadagno15m-E2	0.000102633	15	905000	Bacteria	Patescibacteria	Parcubacteria	Parcubacteria_unclassified	Parcubacteria_unclassified	Parcubacteria_unclassified	93
Otu00320	Cadagno15m-E2	0.000102633	15	905000	Bacteria	Bacteroidetes	Bacteroidia	Bacteroidia_unclassified	Bacteroidia_unclassified	Bacteroidia_unclassified	93
Otu00381	Cadagno15m-E2	0.000102633	15	905000	Bacteria	Chloroflexi	Anaerolineae	Anaerolineales	Anaerolineaceae	uncultured	93
Otu00395	Cadagno15m-E2	0.000102633	15	905000	Bacteria	Patescibacteria	Parcubacteria	Parcubacteria_unclassified	Parcubacteria_unclassified	Parcubacteria_unclassified	93
Otu00409	Cadagno15m-E2	0.000102633	15	905000	Bacteria	Proteobacteria	Deltaproteobacteria	Desulfobacterales	Desulfobacteraceae	Desulfobacteraceae_unclassified	93
Otu00013	LC-3m-E1	9.93e-05	3	95666.7	Bacteria	Proteobacteria	Gammaproteobacteria	Methylococcales	gamI	unclassified	9
Otu00037	LC-3m-E1	9.93e-05	3	95666.7	Bacteria	Proteobacteria	Gammaproteobacteria	Methylococcales	Methylomonaceae	uncultured	9
Otu00076	LC-3m-E1	9.93e-05	3	95666.7	Bacteria	Proteobacteria	Gammaproteobacteria	Chromatiales	Chromatiaceae	Lamprocystis	9
Otu00163	LC-3m-E1	9.93e-05	3	95666.7	Bacteria	Proteobacteria	Deltaproteobacteria	Bdellovibrionales	Bacteriovoracaceae	Peredibacter	9
Otu00197	LC-3m-E1	9.93e-05	3	95666.7	Bacteria	Bacteroidetes	Bacteroidia	Chitinophagales	Chitinophagaceae	Chitinophagaceae_unclassified	9
Otu00049	LC-9m-E1	8.79e-05	9	73000	Bacteria	Proteobacteria	Gammaproteobacteria	Betaproteobacteriales	Betaproteobacteriales_unclassified	Betaproteobacteriales_unclassified	6
Otu00071	LC-9m-E1	8.79e-05	9	73000	Bacteria	Bacteroidetes	Bacteroidia	Flavobacteriales	bacII	bacII-A	6
Otu00125	LC-9m-E1	8.79e-05	9	73000	Bacteria	Verrucomicrobia	Verrucomicrobiae	Opitutales	Opitutaceae	Opitutaceae_unclassified	6
Otu00163	LC-9m-E1	8.79e-05	9	73000	Bacteria	Proteobacteria	Deltaproteobacteria	Bdellovibrionales	Bacteriovoracaceae	Peredibacter	6
Otu00190	LC-9m-E1	8.79e-05	9	73000	Bacteria	Proteobacteria	Alphaproteobacteria	Sphingomonadales	Sphingomonadaceae	Polymorphobacter	6
Otu00223	LC-9m-E1	8.79e-05	9	73000	Bacteria	Proteobacteria	Deltaproteobacteria	Bdellovibrionales	Bacteriovoracaceae	Bacteriovorax	6
Otu00229	LC-9m-E1	8.79e-05	9	73000	Bacteria	Patescibacteria	Parcubacteria	Parcubacteria_unclassified	Parcubacteria_unclassified	Parcubacteria_unclassified	6
Otu00258	LC-9m-E1	8.79e-05	9	73000	Bacteria	Verrucomicrobia	Verrucomicrobiae	Opitutales	Opitutaceae	Lacunisphaera	6
Otu00259	LC-9m-E1	8.79e-05	9	73000	Bacteria	Bacteroidetes	Bacteroidia	Cytophagales	Microscillaceae	uncultured	6
Otu00049	Cadagno7m-E2	8.77e-05	7	157333	Bacteria	Proteobacteria	Gammaproteobacteria	Betaproteobacteriales	Betaproteobacteriales_unclassified	Betaproteobacteriales_unclassified	14
Otu00068	Cadagno7m-E2	8.77e-05	7	157333	Bacteria	Bacteroidetes	Bacteroidia	Flavobacteriales	bacII	bacII-A	14
Otu00089	Cadagno7m-E2	8.77e-05	7	157333	Bacteria	Verrucomicrobia	Verrucomicrobiae	Chthoniobacterales	Terrimicrobiaceae	Terrimicrobium	14
Otu00106	Cadagno7m-E2	8.77e-05	7	157333	Bacteria	Cyanobacteria	Oxyphotobacteria	Synechococcales	Cyanobiaceae	Cyanobium_PCC-6307	14
Otu00127	Cadagno7m-E2	8.77e-05	7	157333	Bacteria	Bacteroidetes	Bacteroidia	Flavobacteriales	bacII	bacII-A	14
Otu00132	Cadagno7m-E2	8.77e-05	7	157333	Bacteria	Proteobacteria	Alphaproteobacteria	Sphingomonadales	alfIV	alfIV_unclassified	14
Otu00190	Cadagno7m-E2	8.77e-05	7	157333	Bacteria	Proteobacteria	Alphaproteobacteria	Sphingomonadales	Sphingomonadaceae	Polymorphobacter	14
Otu00229	Cadagno7m-E2	8.77e-05	7	157333	Bacteria	Patescibacteria	Parcubacteria	Parcubacteria_unclassified	Parcubacteria_unclassified	Parcubacteria_unclassified	14
Otu00246	Cadagno7m-E2	8.77e-05	7	157333	Bacteria	Patescibacteria	Parcubacteria	Parcubacteria_unclassified	Parcubacteria_unclassified	Parcubacteria_unclassified	14
Otu00339	Cadagno7m-E2	8.77e-05	7	157333	Bacteria	Bacteroidetes	Bacteroidia	Sphingobacteriales	NS11-12_marine_group	NS11-12_marine_group_ge	14
Otu00012	LC-11m-E1	8.09e-05	11	104333	Bacteria	Firmicutes	Erysipelotrichia	Erysipelotrichales	Erysipelotrichaceae	Erysipelotrichaceae_unclassified	8
Otu00061	LC-11m-E1	8.09e-05	11	104333	Bacteria	Verrucomicrobia	Verrucomicrobiae	Verrucomicrobiales	Rubritaleaceae	Luteolibacter	8
Otu00074	LC-11m-E1	8.09e-05	11	104333	Bacteria	Verrucomicrobia	Verrucomicrobiae	Chthoniobacterales	verI-B	Xip-B1	8
Otu00144	LC-11m-E1	8.09e-05	11	104333	Bacteria	Spirochaetes	Spirochaetia	Spirochaetales	Spirochaetaceae	uncultured	8
Otu00187	LC-11m-E1	8.09e-05	11	104333	Bacteria	Proteobacteria	Alphaproteobacteria	Sphingomonadales	alfIV	alfIV-B	8
Otu00193	LC-11m-E1	8.09e-05	11	104333	Bacteria	Verrucomicrobia	Verrucomicrobiae	Verrucomicrobiales	Verrucomicrobiaceae	Prosthecobacter	8
Otu00209	LC-11m-E1	8.09e-05	11	104333	Bacteria	Bacteroidetes	Bacteroidia	Chitinophagales	Chitinophagaceae	uncultured	8
Otu00238	LC-11m-E1	8.09e-05	11	104333	Bacteria	Cloacimonetes	Cloacimonadia	Cloacimonadales	Cloacimonadales_unclassified	Cloacimonadales_unclassified	8
Otu00251	LC-11m-E1	8.09e-05	11	104333	Bacteria	Bacteroidetes	Bacteroidia	Sphingobacteriales	Sphingobacteriales_unclassified	Sphingobacteriales_unclassified	8
Otu00346	LC-11m-E1	8.09e-05	11	104333	Bacteria	Proteobacteria	Gammaproteobacteria	Pseudomonadales	Moraxellaceae	Alkanindiges	8
Otu00363	LC-11m-E1	8.09e-05	11	104333	Bacteria	Dependentiae	Babeliae	Babeliales	UBA12409	UBA12409_ge	8
Otu00377	LC-11m-E1	8.09e-05	11	104333	Bacteria	Proteobacteria	Alphaproteobacteria	Sphingomonadales	Sphingomonadaceae	Sphingobium	8
Otu00033	LC-5m-E1	7.08e-05	5	86666.7	Bacteria	Cyanobacteria	Oxyphotobacteria	Chloroplast	Chloroplast_fa	Chloroplast_ge	6
Otu00048	LC-5m-E1	7.08e-05	5	86666.7	Bacteria	Bacteroidetes	Bacteroidia	Sphingobacteriales	bacVI	unclassified	6
Otu00053	LC-5m-E1	7.08e-05	5	86666.7	Bacteria	Bacteroidetes	Bacteroidia	Bacteroidales	Prolixibacteraceae	BSV13	6
Otu00080	LC-5m-E1	7.08e-05	5	86666.7	Bacteria	Bacteroidetes	Bacteroidia	Sphingobacteriales	env.OPS_17	env.OPS_17_ge	6
Otu00127	LC-5m-E1	7.08e-05	5	86666.7	Bacteria	Bacteroidetes	Bacteroidia	Flavobacteriales	bacII	bacII-A	6
Otu00139	LC-5m-E1	7.08e-05	5	86666.7	Bacteria	Omnitrophicaeota	Omnitrophia	Omnitrophales	Omnitrophaceae	Candidatus_Omnitrophus	6
Otu00142	LC-5m-E1	7.08e-05	5	86666.7	Bacteria	Proteobacteria	Alphaproteobacteria	Caulobacterales	Caulobacteraceae	Caulobacter	6
Otu00163	LC-5m-E1	7.08e-05	5	86666.7	Bacteria	Proteobacteria	Deltaproteobacteria	Bdellovibrionales	Bacteriovoracaceae	Peredibacter	6
Otu00169	LC-5m-E1	7.08e-05	5	86666.7	Bacteria	Kiritimatiellaeota	Kiritimatiellae	WCHB1-41	WCHB1-41_fa	WCHB1-41_ge	6
Otu00317	LC-5m-E1	7.08e-05	5	86666.7	Bacteria	Bacteria_unclassified	Bacteria_unclassified	Bacteria_unclassified	Bacteria_unclassified	Bacteria_unclassified	6
Otu00318	LC-5m-E1	7.08e-05	5	86666.7	Bacteria	Patescibacteria	Parcubacteria	Parcubacteria_unclassified	Parcubacteria_unclassified	Parcubacteria_unclassified	6
Otu00404	LC-5m-E1	7.08e-05	5	86666.7	Bacteria	Proteobacteria	Alphaproteobacteria	Sphingomonadales	Sphingomonadaceae	Sphingomonadaceae_unclassified	6
Otu00421	LC-5m-E1	7.08e-05	5	86666.7	Bacteria	Cyanobacteria	Oxyphotobacteria	Chloroplast	Chloroplast_fa	Chloroplast_ge	6
Otu00046	LC-3m-E1	6.62e-05	3	95666.7	Bacteria	Bacteroidetes	Bacteroidia	Bacteroidales	Prolixibacteraceae	WCHB1-32	6
Otu00127	LC-3m-E1	6.62e-05	3	95666.7	Bacteria	Bacteroidetes	Bacteroidia	Flavobacteriales	bacII	bacII-A	6
Otu00133	LC-3m-E1	6.62e-05	3	95666.7	Bacteria	Bacteroidetes	Bacteroidia	Sphingobacteriales	Sphingobacteriaceae	Solitalea	6
Otu00151	LC-3m-E1	6.62e-05	3	95666.7	Bacteria	Verrucomicrobia	Verrucomicrobiae	Verrucomicrobiales	Verrucomicrobiaceae	uncultured	6
Otu00172	LC-3m-E1	6.62e-05	3	95666.7	Bacteria	Actinobacteria	Actinobacteria	Actinobacteria_unclassified	Actinobacteria_unclassified	Actinobacteria_unclassified	6
Otu00190	LC-3m-E1	6.62e-05	3	95666.7	Bacteria	Proteobacteria	Alphaproteobacteria	Sphingomonadales	Sphingomonadaceae	Polymorphobacter	6
Otu00338	LC-3m-E1	6.62e-05	3	95666.7	Bacteria	Proteobacteria	Deltaproteobacteria	Oligoflexales	Oligoflexaceae	uncultured	6
Otu00071	LC-13m-E1	5.99e-05	13	95333.3	Bacteria	Bacteroidetes	Bacteroidia	Flavobacteriales	bacII	bacII-A	6
Otu00085	LC-13m-E1	5.99e-05	13	95333.3	Bacteria	Bacteroidetes	Bacteroidia	Chitinophagales	bacI	unclassified	6
Otu00114	LC-13m-E1	5.99e-05	13	95333.3	Bacteria	Bacteroidetes	Bacteroidia	Chitinophagales	bacI	unclassified	6
Otu00117	LC-13m-E1	5.99e-05	13	95333.3	Bacteria	Actinobacteria	Actinobacteria	Micrococcales	Luna3	unclassified	6
Otu00184	LC-13m-E1	5.99e-05	13	95333.3	Bacteria	Bacteroidetes	Chlorobia	Chlorobiales	Chlorobiaceae	Chlorobium	6
Otu00192	LC-13m-E1	5.99e-05	13	95333.3	Bacteria	Proteobacteria	Alphaproteobacteria	Caulobacterales	alfII	alfII-A	6
Otu00237	LC-13m-E1	5.99e-05	13	95333.3	Bacteria	Epsilonbacteraeota	Campylobacteria	Campylobacterales	Arcobacteraceae	Arcobacter	6
Otu00240	LC-13m-E1	5.99e-05	13	95333.3	Bacteria	Proteobacteria	Gammaproteobacteria	Betaproteobacteriales	betVII	betVII-A	6
Otu00245	LC-13m-E1	5.99e-05	13	95333.3	Bacteria	Bacteria_unclassified	Bacteria_unclassified	Bacteria_unclassified	Bacteria_unclassified	Bacteria_unclassified	6
Otu00250	LC-13m-E1	5.99e-05	13	95333.3	Bacteria	Proteobacteria	Gammaproteobacteria	Betaproteobacteriales	betI	betI-A	6
Otu00259	LC-13m-E1	5.99e-05	13	95333.3	Bacteria	Bacteroidetes	Bacteroidia	Cytophagales	Microscillaceae	uncultured	6
Otu00318	LC-13m-E1	5.99e-05	13	95333.3	Bacteria	Patescibacteria	Parcubacteria	Parcubacteria_unclassified	Parcubacteria_unclassified	Parcubacteria_unclassified	6
Otu00333	LC-13m-E1	5.99e-05	13	95333.3	Bacteria	Lentisphaerae	Oligosphaeria	Oligosphaerales	Lenti-02	Lenti-02_ge	6
Otu00338	LC-13m-E1	5.99e-05	13	95333.3	Bacteria	Proteobacteria	Deltaproteobacteria	Oligoflexales	Oligoflexaceae	uncultured	6
Otu00341	LC-13m-E1	5.99e-05	13	95333.3	Bacteria	Patescibacteria	ABY1	Candidatus_Falkowbacteria	Candidatus_Falkowbacteria_fa	Candidatus_Falkowbacteria_ge	6
Otu00345	LC-13m-E1	5.99e-05	13	95333.3	Bacteria	Verrucomicrobia	Verrucomicrobiae	Pedosphaerales	Pedosphaeraceae	Pedosphaeraceae_ge	6
Otu00377	LC-13m-E1	5.99e-05	13	95333.3	Bacteria	Proteobacteria	Alphaproteobacteria	Sphingomonadales	Sphingomonadaceae	Sphingobium	6
Otu00431	LC-13m-E1	5.99e-05	13	95333.3	Bacteria	Bacteroidetes	Ignavibacteria	SJA-28	SJA-28_fa	SJA-28_ge	6
Otu00440	LC-13m-E1	5.99e-05	13	95333.3	Bacteria	Cyanobacteria	Oxyphotobacteria	Chloroplast	Chloroplast_fa	Chloroplast_ge	6
Otu00008	LC-17m-E1	5.9e-05	17	434667	Bacteria	Cyanobacteria	Oxyphotobacteria	Oxyphotobacteria_unclassified	Oxyphotobacteria_unclassified	Oxyphotobacteria_unclassified	26
Otu00039	LC-17m-E1	5.9e-05	17	434667	Bacteria	Actinobacteria	Actinobacteria	Micrococcales	Luna1	Luna1-A	26
Otu00045	LC-17m-E1	5.9e-05	17	434667	Bacteria	Bacteroidetes	Bacteroidia	Flavobacteriales	bacV	unclassified	26
Otu00071	LC-17m-E1	5.9e-05	17	434667	Bacteria	Bacteroidetes	Bacteroidia	Flavobacteriales	bacII	bacII-A	26
Otu00078	LC-17m-E1	5.9e-05	17	434667	Bacteria	Bacteroidetes	Bacteroidia	Flavobacteriales	bacII	bacII-A	26
Otu00106	LC-17m-E1	5.9e-05	17	434667	Bacteria	Cyanobacteria	Oxyphotobacteria	Synechococcales	Cyanobiaceae	Cyanobium_PCC-6307	26
Otu00117	LC-17m-E1	5.9e-05	17	434667	Bacteria	Actinobacteria	Actinobacteria	Micrococcales	Luna3	unclassified	26
Otu00147	LC-17m-E1	5.9e-05	17	434667	Bacteria	Proteobacteria	Gammaproteobacteria	Pseudomonadales	gamIV	gamIV-A	26
Otu00155	LC-17m-E1	5.9e-05	17	434667	Bacteria	Proteobacteria	Gammaproteobacteria	Betaproteobacteriales	betI	betI-A	26
Otu00182	LC-17m-E1	5.9e-05	17	434667	Bacteria	Verrucomicrobia	Verrucomicrobiae	Opitutales	Opitutaceae	Opitutaceae_unclassified	26
Otu00201	LC-17m-E1	5.9e-05	17	434667	Bacteria	Proteobacteria	Gammaproteobacteria	Betaproteobacteriales	betIII	betIII-A	26
Otu00209	LC-17m-E1	5.9e-05	17	434667	Bacteria	Bacteroidetes	Bacteroidia	Chitinophagales	Chitinophagaceae	uncultured	26
Otu00234	LC-17m-E1	5.9e-05	17	434667	Bacteria	Bacteroidetes	Bacteroidia	Chitinophagales	Chitinophagaceae	Ferruginibacter	26
Otu00266	LC-17m-E1	5.9e-05	17	434667	Bacteria	Proteobacteria	Gammaproteobacteria	Xanthomonadales	gamV	gamV_unclassified	26
Otu00304	LC-17m-E1	5.9e-05	17	434667	Bacteria	Proteobacteria	Alphaproteobacteria	Caulobacterales	Caulobacteraceae	Brevundimonas	26
Otu00318	LC-17m-E1	5.9e-05	17	434667	Bacteria	Patescibacteria	Parcubacteria	Parcubacteria_unclassified	Parcubacteria_unclassified	Parcubacteria_unclassified	26
Otu00346	LC-17m-E1	5.9e-05	17	434667	Bacteria	Proteobacteria	Gammaproteobacteria	Pseudomonadales	Moraxellaceae	Alkanindiges	26
Otu00421	LC-17m-E1	5.9e-05	17	434667	Bacteria	Cyanobacteria	Oxyphotobacteria	Chloroplast	Chloroplast_fa	Chloroplast_ge	26
Otu00008	LC-19m-E1	5.84e-05	19	397000	Bacteria	Cyanobacteria	Oxyphotobacteria	Oxyphotobacteria_unclassified	Oxyphotobacteria_unclassified	Oxyphotobacteria_unclassified	23
Otu00040	LC-19m-E1	5.84e-05	19	397000	Bacteria	Proteobacteria	Alphaproteobacteria	SAR11_clade	alfV	alfV-A	23
Otu00042	LC-19m-E1	5.84e-05	19	397000	Bacteria	Cyanobacteria	Oxyphotobacteria	Chloroplast	Chloroplast_fa	Chloroplast_ge	23
Otu00045	LC-19m-E1	5.84e-05	19	397000	Bacteria	Bacteroidetes	Bacteroidia	Flavobacteriales	bacV	unclassified	23
Otu00113	LC-19m-E1	5.84e-05	19	397000	Bacteria	Actinobacteria	Acidimicrobiia	Microtrichales	acIV	acIV-B	23
Otu00152	LC-19m-E1	5.84e-05	19	397000	Bacteria	Bacteroidetes	Bacteroidia	Flavobacteriales	bacII	bacII-A	23
Otu00182	LC-19m-E1	5.84e-05	19	397000	Bacteria	Verrucomicrobia	Verrucomicrobiae	Opitutales	Opitutaceae	Opitutaceae_unclassified	23
Otu00201	LC-19m-E1	5.84e-05	19	397000	Bacteria	Proteobacteria	Gammaproteobacteria	Betaproteobacteriales	betIII	betIII-A	23
Otu00240	LC-19m-E1	5.84e-05	19	397000	Bacteria	Proteobacteria	Gammaproteobacteria	Betaproteobacteriales	betVII	betVII-A	23
Otu00259	LC-19m-E1	5.84e-05	19	397000	Bacteria	Bacteroidetes	Bacteroidia	Cytophagales	Microscillaceae	uncultured	23
Otu00300	LC-19m-E1	5.84e-05	19	397000	Bacteria	Proteobacteria	Deltaproteobacteria	Bdellovibrionales	Bdellovibrionaceae	OM27_clade	23
Otu00343	LC-19m-E1	5.84e-05	19	397000	Bacteria	Patescibacteria	Parcubacteria	Parcubacteria_unclassified	Parcubacteria_unclassified	Parcubacteria_unclassified	23
Otu00368	LC-19m-E1	5.84e-05	19	397000	Bacteria	Proteobacteria	Gammaproteobacteria	Betaproteobacteriales	T34	T34_ge	23
Otu00425	LC-19m-E1	5.84e-05	19	397000	Bacteria	Bacteroidetes	Bacteroidia	Chitinophagales	Saprospiraceae	uncultured	23
Otu00445	LC-19m-E1	5.84e-05	19	397000	Bacteria	Patescibacteria	Parcubacteria	Parcubacteria_or	Parcubacteria_fa	Parcubacteria_ge	23
Otu00068	Cadagno15m-E2	5.13e-05	15	905000	Bacteria	Bacteroidetes	Bacteroidia	Flavobacteriales	bacII	bacII-A	46
Otu00085	Cadagno15m-E2	5.13e-05	15	905000	Bacteria	Bacteroidetes	Bacteroidia	Chitinophagales	bacI	unclassified	46
Otu00152	Cadagno15m-E2	5.13e-05	15	905000	Bacteria	Bacteroidetes	Bacteroidia	Flavobacteriales	bacII	bacII-A	46
Otu00155	Cadagno15m-E2	5.13e-05	15	905000	Bacteria	Proteobacteria	Gammaproteobacteria	Betaproteobacteriales	betI	betI-A	46
Otu00197	Cadagno15m-E2	5.13e-05	15	905000	Bacteria	Bacteroidetes	Bacteroidia	Chitinophagales	Chitinophagaceae	Chitinophagaceae_unclassified	46
Otu00232	Cadagno15m-E2	5.13e-05	15	905000	Bacteria	Proteobacteria	Gammaproteobacteria	Betaproteobacteriales	Betaproteobacteriales_unclassified	Betaproteobacteriales_unclassified	46
Otu00247	Cadagno15m-E2	5.13e-05	15	905000	Bacteria	Verrucomicrobia	Verrucomicrobiae	Opitutales	Opitutaceae	Opitutaceae_unclassified	46
Otu00259	Cadagno15m-E2	5.13e-05	15	905000	Bacteria	Bacteroidetes	Bacteroidia	Cytophagales	Microscillaceae	uncultured	46
Otu00279	Cadagno15m-E2	5.13e-05	15	905000	Bacteria	Planctomycetes	vadinHA49	vadinHA49_or	vadinHA49_fa	vadinHA49_ge	46
Otu00304	Cadagno15m-E2	5.13e-05	15	905000	Bacteria	Proteobacteria	Alphaproteobacteria	Caulobacterales	Caulobacteraceae	Brevundimonas	46
Otu00311	Cadagno15m-E2	5.13e-05	15	905000	Bacteria	Proteobacteria	Alphaproteobacteria	Acetobacterales	Acetobacteraceae	Acetobacteraceae_unclassified	46
Otu00315	Cadagno15m-E2	5.13e-05	15	905000	Bacteria	Bacteroidetes	Bacteroidia	Bacteroidia_unclassified	Bacteroidia_unclassified	Bacteroidia_unclassified	46
Otu00342	Cadagno15m-E2	5.13e-05	15	905000	Bacteria	Cyanobacteria	Oxyphotobacteria	Oxyphotobacteria_unclassified	Oxyphotobacteria_unclassified	Oxyphotobacteria_unclassified	46
Otu00360	Cadagno15m-E2	5.13e-05	15	905000	Bacteria	Proteobacteria	Gammaproteobacteria	Enterobacteriales	Enterobacteriaceae	Enterobacteriaceae_unclassified	46
Otu00430	Cadagno15m-E2	5.13e-05	15	905000	Bacteria	Bacteroidetes	Bacteroidia	Chitinophagales	37-13	37-13_ge	46
Otu00493	Cadagno15m-E2	5.13e-05	15	905000	Bacteria	Verrucomicrobia	Verrucomicrobiae	Pedosphaerales	Pedosphaeraceae	Pedosphaeraceae_ge	46
Otu00006	LC-9m-E1	4.39e-05	9	73000	Bacteria	Cyanobacteria	Oxyphotobacteria	Chloroplast	Chloroplast_fa	Chloroplast_ge	3
Otu00046	LC-9m-E1	4.39e-05	9	73000	Bacteria	Bacteroidetes	Bacteroidia	Bacteroidales	Prolixibacteraceae	WCHB1-32	3
Otu00095	LC-9m-E1	4.39e-05	9	73000	Bacteria	Patescibacteria	Parcubacteria	Parcubacteria_unclassified	Parcubacteria_unclassified	Parcubacteria_unclassified	3
Otu00101	LC-9m-E1	4.39e-05	9	73000	Bacteria	Bacteroidetes	Bacteroidia	Sphingobacteriales	Lentimicrobiaceae	Lentimicrobiaceae_ge	3
Otu00108	LC-9m-E1	4.39e-05	9	73000	Bacteria	Bacteroidetes	Bacteroidia	Flavobacteriales	bacII	bacII-A	3
Otu00237	LC-9m-E1	4.39e-05	9	73000	Bacteria	Epsilonbacteraeota	Campylobacteria	Campylobacterales	Arcobacteraceae	Arcobacter	3
Otu00252	LC-9m-E1	4.39e-05	9	73000	Bacteria	Proteobacteria	Gammaproteobacteria	Betaproteobacteriales	betI	betI_unclassified	3
Otu00311	LC-9m-E1	4.39e-05	9	73000	Bacteria	Proteobacteria	Alphaproteobacteria	Acetobacterales	Acetobacteraceae	Acetobacteraceae_unclassified	3
Otu00334	LC-9m-E1	4.39e-05	9	73000	Bacteria	Patescibacteria	Parcubacteria	Candidatus_Moranbacteria	Candidatus_Moranbacteria_fa	Candidatus_Moranbacteria_ge	3
Otu00057	Cadagno7m-E2	4.39e-05	7	157333	Bacteria	Verrucomicrobia	Verrucomicrobiae	Verrucomicrobiales	Rubritaleaceae	Luteolibacter	7
Otu00058	Cadagno7m-E2	4.39e-05	7	157333	Bacteria	Proteobacteria	Deltaproteobacteria	Desulfobacterales	Desulfobacteraceae	Desulfatirhabdium	7
Otu00061	Cadagno7m-E2	4.39e-05	7	157333	Bacteria	Verrucomicrobia	Verrucomicrobiae	Verrucomicrobiales	Rubritaleaceae	Luteolibacter	7
Otu00071	Cadagno7m-E2	4.39e-05	7	157333	Bacteria	Bacteroidetes	Bacteroidia	Flavobacteriales	bacII	bacII-A	7
Otu00094	Cadagno7m-E2	4.39e-05	7	157333	Bacteria	Proteobacteria	Gammaproteobacteria	Betaproteobacteriales	Hydrogenophilaceae	uncultured	7
Otu00125	Cadagno7m-E2	4.39e-05	7	157333	Bacteria	Verrucomicrobia	Verrucomicrobiae	Opitutales	Opitutaceae	Opitutaceae_unclassified	7
Otu00163	Cadagno7m-E2	4.39e-05	7	157333	Bacteria	Proteobacteria	Deltaproteobacteria	Bdellovibrionales	Bacteriovoracaceae	Peredibacter	7
Otu00165	Cadagno7m-E2	4.39e-05	7	157333	Bacteria	Proteobacteria	Deltaproteobacteria	Bdellovibrionales	Bdellovibrionaceae	OM27_clade	7
Otu00176	Cadagno7m-E2	4.39e-05	7	157333	Bacteria	Bacteroidetes	Bacteroidia	Bacteroidales	Bacteroidetes_vadinHA17	Bacteroidetes_vadinHA17_ge	7
Otu00186	Cadagno7m-E2	4.39e-05	7	157333	Bacteria	Chloroflexi	Dehalococcoidia	GIF9	GIF9_fa	GIF9_ge	7
Otu00217	Cadagno7m-E2	4.39e-05	7	157333	Bacteria	Proteobacteria	Alphaproteobacteria	Acetobacterales	alfVIII	unclassified	7
Otu00220	Cadagno7m-E2	4.39e-05	7	157333	Bacteria	Proteobacteria	Gammaproteobacteria	Aeromonadales	Aeromonadaceae	Aeromonas	7
Otu00251	Cadagno7m-E2	4.39e-05	7	157333	Bacteria	Bacteroidetes	Bacteroidia	Sphingobacteriales	Sphingobacteriales_unclassified	Sphingobacteriales_unclassified	7
Otu00263	Cadagno7m-E2	4.39e-05	7	157333	Bacteria	Bacteria_unclassified	Bacteria_unclassified	Bacteria_unclassified	Bacteria_unclassified	Bacteria_unclassified	7
Otu00326	Cadagno7m-E2	4.39e-05	7	157333	Archaea	Nanoarchaeaeota	Woesearchaeia	Woesearchaeia_or	Woesearchaeia_fa	Woesearchaeia_ge	7
Otu00334	Cadagno7m-E2	4.39e-05	7	157333	Bacteria	Patescibacteria	Parcubacteria	Candidatus_Moranbacteria	Candidatus_Moranbacteria_fa	Candidatus_Moranbacteria_ge	7
Otu00342	Cadagno7m-E2	4.39e-05	7	157333	Bacteria	Cyanobacteria	Oxyphotobacteria	Oxyphotobacteria_unclassified	Oxyphotobacteria_unclassified	Oxyphotobacteria_unclassified	7
Otu00368	Cadagno7m-E2	4.39e-05	7	157333	Bacteria	Proteobacteria	Gammaproteobacteria	Betaproteobacteriales	T34	T34_ge	7
Otu00382	Cadagno7m-E2	4.39e-05	7	157333	Bacteria	Proteobacteria	Alphaproteobacteria	Alphaproteobacteria_unclassified	Alphaproteobacteria_unclassified	Alphaproteobacteria_unclassified	7
Otu00421	Cadagno7m-E2	4.39e-05	7	157333	Bacteria	Cyanobacteria	Oxyphotobacteria	Chloroplast	Chloroplast_fa	Chloroplast_ge	7
Otu00445	Cadagno7m-E2	4.39e-05	7	157333	Bacteria	Patescibacteria	Parcubacteria	Parcubacteria_or	Parcubacteria_fa	Parcubacteria_ge	7
Otu00066	LC-11m-E1	4.05e-05	11	104333	Bacteria	Planctomycetes	Planctomycetacia	Isosphaerales	Isosphaeraceae	uncultured	4
Otu00067	LC-11m-E1	4.05e-05	11	104333	Bacteria	Bacteroidetes	Bacteroidia	Sphingobacteriales	KD1-131	KD1-131_ge	4
Otu00096	LC-11m-E1	4.05e-05	11	104333	Bacteria	Bacteroidetes	Bacteroidia	Cytophagales	bacIII	bacIII-B	4
Otu00101	LC-11m-E1	4.05e-05	11	104333	Bacteria	Bacteroidetes	Bacteroidia	Sphingobacteriales	Lentimicrobiaceae	Lentimicrobiaceae_ge	4
Otu00104	LC-11m-E1	4.05e-05	11	104333	Bacteria	Proteobacteria	Gammaproteobacteria	Betaproteobacteriales	Burkholderiaceae	Burkholderiaceae_unclassified	4
Otu00123	LC-11m-E1	4.05e-05	11	104333	Bacteria	Bacteroidetes	Bacteroidia	Bacteroidia_unclassified	Bacteroidia_unclassified	Bacteroidia_unclassified	4
Otu00137	LC-11m-E1	4.05e-05	11	104333	Bacteria	Bacteroidetes	Bacteroidia	Chitinophagales	Saprospiraceae	uncultured	4
Otu00163	LC-11m-E1	4.05e-05	11	104333	Bacteria	Proteobacteria	Deltaproteobacteria	Bdellovibrionales	Bacteriovoracaceae	Peredibacter	4
Otu00165	LC-11m-E1	4.05e-05	11	104333	Bacteria	Proteobacteria	Deltaproteobacteria	Bdellovibrionales	Bdellovibrionaceae	OM27_clade	4
Otu00214	LC-11m-E1	4.05e-05	11	104333	Bacteria	Bacteroidetes	Bacteroidia	Sphingobacteriales	bacVI	unclassified	4
Otu00223	LC-11m-E1	4.05e-05	11	104333	Bacteria	Proteobacteria	Deltaproteobacteria	Bdellovibrionales	Bacteriovoracaceae	Bacteriovorax	4
Otu00229	LC-11m-E1	4.05e-05	11	104333	Bacteria	Patescibacteria	Parcubacteria	Parcubacteria_unclassified	Parcubacteria_unclassified	Parcubacteria_unclassified	4
Otu00243	LC-11m-E1	4.05e-05	11	104333	Bacteria	Bacteroidetes	Bacteroidia	Sphingobacteriales	NS11-12_marine_group	NS11-12_marine_group_ge	4
Otu00244	LC-11m-E1	4.05e-05	11	104333	Bacteria	Patescibacteria	Parcubacteria	Parcubacteria_or	Parcubacteria_fa	Parcubacteria_ge	4
Otu00284	LC-11m-E1	4.05e-05	11	104333	Bacteria	Verrucomicrobia	Verrucomicrobiae	Verrucomicrobiales	Rubritaleaceae	Luteolibacter	4
Otu00293	LC-11m-E1	4.05e-05	11	104333	Bacteria	Bacteria_unclassified	Bacteria_unclassified	Bacteria_unclassified	Bacteria_unclassified	Bacteria_unclassified	4
Otu00318	LC-11m-E1	4.05e-05	11	104333	Bacteria	Patescibacteria	Parcubacteria	Parcubacteria_unclassified	Parcubacteria_unclassified	Parcubacteria_unclassified	4
Otu00326	LC-11m-E1	4.05e-05	11	104333	Archaea	Nanoarchaeaeota	Woesearchaeia	Woesearchaeia_or	Woesearchaeia_fa	Woesearchaeia_ge	4
Otu00342	LC-11m-E1	4.05e-05	11	104333	Bacteria	Cyanobacteria	Oxyphotobacteria	Oxyphotobacteria_unclassified	Oxyphotobacteria_unclassified	Oxyphotobacteria_unclassified	4
Otu00343	LC-11m-E1	4.05e-05	11	104333	Bacteria	Patescibacteria	Parcubacteria	Parcubacteria_unclassified	Parcubacteria_unclassified	Parcubacteria_unclassified	4
Otu00347	LC-11m-E1	4.05e-05	11	104333	Bacteria	Bacteroidetes	Bacteroidia	Sphingobacteriales	NS11-12_marine_group	NS11-12_marine_group_ge	4
Otu00393	LC-11m-E1	4.05e-05	11	104333	Bacteria	Proteobacteria	Alphaproteobacteria	Sphingomonadales	Sphingomonadaceae	Sphingobium	4
Otu00430	LC-11m-E1	4.05e-05	11	104333	Bacteria	Bacteroidetes	Bacteroidia	Chitinophagales	37-13	37-13_ge	4
Otu00461	LC-11m-E1	4.05e-05	11	104333	Bacteria	Actinobacteria	Acidimicrobiia	Microtrichales	acIV	acIV-C	4
Otu00034	LC-3m-E1	3.31e-05	3	95666.7	Bacteria	Bacteroidetes	Bacteroidia	Chitinophagales	bacIV	bacIV-B	3
Otu00117	LC-3m-E1	3.31e-05	3	95666.7	Bacteria	Actinobacteria	Actinobacteria	Micrococcales	Luna3	unclassified	3
Otu00118	LC-3m-E1	3.31e-05	3	95666.7	Bacteria	Bacteroidetes	Bacteroidia	Sphingobacteriales	NS11-12_marine_group	NS11-12_marine_group_ge	3
Otu00139	LC-3m-E1	3.31e-05	3	95666.7	Bacteria	Omnitrophicaeota	Omnitrophia	Omnitrophales	Omnitrophaceae	Candidatus_Omnitrophus	3
Otu00141	LC-3m-E1	3.31e-05	3	95666.7	Bacteria	Epsilonbacteraeota	Campylobacteria	Campylobacterales	Thiovulaceae	Sulfuricurvum	3
Otu00146	LC-3m-E1	3.31e-05	3	95666.7	Bacteria	Bacteroidetes	Bacteroidia	Cytophagales	Spirosomaceae	Runella	3
Otu00246	LC-3m-E1	3.31e-05	3	95666.7	Bacteria	Patescibacteria	Parcubacteria	Parcubacteria_unclassified	Parcubacteria_unclassified	Parcubacteria_unclassified	3
Otu00247	LC-3m-E1	3.31e-05	3	95666.7	Bacteria	Verrucomicrobia	Verrucomicrobiae	Opitutales	Opitutaceae	Opitutaceae_unclassified	3
Otu00286	LC-3m-E1	3.31e-05	3	95666.7	Bacteria	Cyanobacteria	Oxyphotobacteria	Pseudanabaenales	Pseudanabaenaceae	Pseudanabaena_PCC-7429	3
Otu00315	LC-3m-E1	3.31e-05	3	95666.7	Bacteria	Bacteroidetes	Bacteroidia	Bacteroidia_unclassified	Bacteroidia_unclassified	Bacteroidia_unclassified	3
Otu00317	LC-3m-E1	3.31e-05	3	95666.7	Bacteria	Bacteria_unclassified	Bacteria_unclassified	Bacteria_unclassified	Bacteria_unclassified	Bacteria_unclassified	3
Otu00425	LC-3m-E1	3.31e-05	3	95666.7	Bacteria	Bacteroidetes	Bacteroidia	Chitinophagales	Saprospiraceae	uncultured	3
Otu00001	Cadagno7m-E2	0	7	157333	Bacteria	Proteobacteria	Gammaproteobacteria	Chromatiales	Chromatiaceae	Chromatium	0
Otu00001	LC-5m-E1	0	5	86666.7	Bacteria	Proteobacteria	Gammaproteobacteria	Chromatiales	Chromatiaceae	Chromatium	0
Otu00001	LC-9m-E1	0	9	73000	Bacteria	Proteobacteria	Gammaproteobacteria	Chromatiales	Chromatiaceae	Chromatium	0
Otu00004	LC-5m-E1	0	5	86666.7	Bacteria	Bacteroidetes	Bacteroidia	Sphingobacteriales	Lentimicrobiaceae	Lentimicrobiaceae_ge	0
Otu00004	Cadagno7m-E2	0	7	157333	Bacteria	Bacteroidetes	Bacteroidia	Sphingobacteriales	Lentimicrobiaceae	Lentimicrobiaceae_ge	0
Otu00004	LC-3m-E1	0	3	95666.7	Bacteria	Bacteroidetes	Bacteroidia	Sphingobacteriales	Lentimicrobiaceae	Lentimicrobiaceae_ge	0
Otu00004	LC-9m-E1	0	9	73000	Bacteria	Bacteroidetes	Bacteroidia	Sphingobacteriales	Lentimicrobiaceae	Lentimicrobiaceae_ge	0
Otu00006	LC-3m-E1	0	3	95666.7	Bacteria	Cyanobacteria	Oxyphotobacteria	Chloroplast	Chloroplast_fa	Chloroplast_ge	0
Otu00008	LC-15point5m-E1	0	15.5	585000	Bacteria	Cyanobacteria	Oxyphotobacteria	Oxyphotobacteria_unclassified	Oxyphotobacteria_unclassified	Oxyphotobacteria_unclassified	0
Otu00008	Cadagno15m-E2	0	15	905000	Bacteria	Cyanobacteria	Oxyphotobacteria	Oxyphotobacteria_unclassified	Oxyphotobacteria_unclassified	Oxyphotobacteria_unclassified	0
Otu00012	LC-3m-E1	0	3	95666.7	Bacteria	Firmicutes	Erysipelotrichia	Erysipelotrichales	Erysipelotrichaceae	Erysipelotrichaceae_unclassified	0
Otu00012	LC-9m-E1	0	9	73000	Bacteria	Firmicutes	Erysipelotrichia	Erysipelotrichales	Erysipelotrichaceae	Erysipelotrichaceae_unclassified	0
Otu00012	LC-5m-E1	0	5	86666.7	Bacteria	Firmicutes	Erysipelotrichia	Erysipelotrichales	Erysipelotrichaceae	Erysipelotrichaceae_unclassified	0
Otu00012	Cadagno7m-E2	0	7	157333	Bacteria	Firmicutes	Erysipelotrichia	Erysipelotrichales	Erysipelotrichaceae	Erysipelotrichaceae_unclassified	0
Otu00020	LC-5m-E1	0	5	86666.7	Bacteria	Bacteroidetes	Chlorobia	Chlorobiales	Chlorobiaceae	Chlorobium	0
Otu00020	LC-3m-E1	0	3	95666.7	Bacteria	Bacteroidetes	Chlorobia	Chlorobiales	Chlorobiaceae	Chlorobium	0
Otu00020	Cadagno7m-E2	0	7	157333	Bacteria	Bacteroidetes	Chlorobia	Chlorobiales	Chlorobiaceae	Chlorobium	0
Otu00020	LC-9m-E1	0	9	73000	Bacteria	Bacteroidetes	Chlorobia	Chlorobiales	Chlorobiaceae	Chlorobium	0
Otu00034	LC-9m-E1	0	9	73000	Bacteria	Bacteroidetes	Bacteroidia	Chitinophagales	bacIV	bacIV-B	0
Otu00034	LC-5m-E1	0	5	86666.7	Bacteria	Bacteroidetes	Bacteroidia	Chitinophagales	bacIV	bacIV-B	0
Otu00034	LC-11m-E1	0	11	104333	Bacteria	Bacteroidetes	Bacteroidia	Chitinophagales	bacIV	bacIV-B	0
Otu00034	Cadagno7m-E2	0	7	157333	Bacteria	Bacteroidetes	Bacteroidia	Chitinophagales	bacIV	bacIV-B	0
Otu00036	LC-15point5m-E1	0	15.5	585000	Bacteria	Verrucomicrobia	Verrucomicrobiae	uncultured	uncultured_fa	uncultured_ge	0
Otu00036	LC-17m-E1	0	17	434667	Bacteria	Verrucomicrobia	Verrucomicrobiae	uncultured	uncultured_fa	uncultured_ge	0
Otu00036	Cadagno15m-E2	0	15	905000	Bacteria	Verrucomicrobia	Verrucomicrobiae	uncultured	uncultured_fa	uncultured_ge	0
Otu00039	LC-15point5m-E1	0	15.5	585000	Bacteria	Actinobacteria	Actinobacteria	Micrococcales	Luna1	Luna1-A	0
Otu00040	LC-15point5m-E1	0	15.5	585000	Bacteria	Proteobacteria	Alphaproteobacteria	SAR11_clade	alfV	alfV-A	0
Otu00040	Cadagno15m-E2	0	15	905000	Bacteria	Proteobacteria	Alphaproteobacteria	SAR11_clade	alfV	alfV-A	0
Otu00042	LC-15point5m-E1	0	15.5	585000	Bacteria	Cyanobacteria	Oxyphotobacteria	Chloroplast	Chloroplast_fa	Chloroplast_ge	0
Otu00045	LC-15point5m-E1	0	15.5	585000	Bacteria	Bacteroidetes	Bacteroidia	Flavobacteriales	bacV	unclassified	0
Otu00045	Cadagno15m-E2	0	15	905000	Bacteria	Bacteroidetes	Bacteroidia	Flavobacteriales	bacV	unclassified	0
Otu00046	LC-5m-E1	0	5	86666.7	Bacteria	Bacteroidetes	Bacteroidia	Bacteroidales	Prolixibacteraceae	WCHB1-32	0
Otu00046	Cadagno7m-E2	0	7	157333	Bacteria	Bacteroidetes	Bacteroidia	Bacteroidales	Prolixibacteraceae	WCHB1-32	0
Otu00047	LC-15point5m-E1	0	15.5	585000	Bacteria	Bacteroidetes	Bacteroidia	Cytophagales	bacIII	bacIII-A	0
Otu00049	LC-3m-E1	0	3	95666.7	Bacteria	Proteobacteria	Gammaproteobacteria	Betaproteobacteriales	Betaproteobacteriales_unclassified	Betaproteobacteriales_unclassified	0
Otu00049	LC-5m-E1	0	5	86666.7	Bacteria	Proteobacteria	Gammaproteobacteria	Betaproteobacteriales	Betaproteobacteriales_unclassified	Betaproteobacteriales_unclassified	0
Otu00049	LC-11m-E1	0	11	104333	Bacteria	Proteobacteria	Gammaproteobacteria	Betaproteobacteriales	Betaproteobacteriales_unclassified	Betaproteobacteriales_unclassified	0
Otu00051	LC-15point5m-E1	0	15.5	585000	Bacteria	Cyanobacteria	Oxyphotobacteria	Chloroplast	Chloroplast_fa	Chloroplast_ge	0
Otu00051	Cadagno15m-E2	0	15	905000	Bacteria	Cyanobacteria	Oxyphotobacteria	Chloroplast	Chloroplast_fa	Chloroplast_ge	0
Otu00051	LC-19m-E1	0	19	397000	Bacteria	Cyanobacteria	Oxyphotobacteria	Chloroplast	Chloroplast_fa	Chloroplast_ge	0
Otu00051	LC-17m-E1	0	17	434667	Bacteria	Cyanobacteria	Oxyphotobacteria	Chloroplast	Chloroplast_fa	Chloroplast_ge	0
Otu00052	LC-5m-E1	0	5	86666.7	Bacteria	Cyanobacteria	Oxyphotobacteria	Chloroplast	Chloroplast_fa	Chloroplast_ge	0
Otu00052	LC-9m-E1	0	9	73000	Bacteria	Cyanobacteria	Oxyphotobacteria	Chloroplast	Chloroplast_fa	Chloroplast_ge	0
Otu00052	Cadagno7m-E2	0	7	157333	Bacteria	Cyanobacteria	Oxyphotobacteria	Chloroplast	Chloroplast_fa	Chloroplast_ge	0
Otu00052	LC-11m-E1	0	11	104333	Bacteria	Cyanobacteria	Oxyphotobacteria	Chloroplast	Chloroplast_fa	Chloroplast_ge	0
Otu00052	LC-3m-E1	0	3	95666.7	Bacteria	Cyanobacteria	Oxyphotobacteria	Chloroplast	Chloroplast_fa	Chloroplast_ge	0
Otu00053	LC-9m-E1	0	9	73000	Bacteria	Bacteroidetes	Bacteroidia	Bacteroidales	Prolixibacteraceae	BSV13	0
Otu00053	LC-3m-E1	0	3	95666.7	Bacteria	Bacteroidetes	Bacteroidia	Bacteroidales	Prolixibacteraceae	BSV13	0
Otu00053	Cadagno7m-E2	0	7	157333	Bacteria	Bacteroidetes	Bacteroidia	Bacteroidales	Prolixibacteraceae	BSV13	0
Otu00054	LC-5m-E1	0	5	86666.7	Bacteria	Bacteroidetes	Bacteroidia	Bacteroidales	Paludibacteraceae	Paludibacter	0
Otu00054	LC-9m-E1	0	9	73000	Bacteria	Bacteroidetes	Bacteroidia	Bacteroidales	Paludibacteraceae	Paludibacter	0
Otu00054	LC-3m-E1	0	3	95666.7	Bacteria	Bacteroidetes	Bacteroidia	Bacteroidales	Paludibacteraceae	Paludibacter	0
Otu00054	Cadagno7m-E2	0	7	157333	Bacteria	Bacteroidetes	Bacteroidia	Bacteroidales	Paludibacteraceae	Paludibacter	0
Otu00055	Cadagno15m-E2	0	15	905000	Bacteria	Cyanobacteria	Oxyphotobacteria	Chloroplast	Chloroplast_fa	Chloroplast_ge	0
Otu00055	LC-15point5m-E1	0	15.5	585000	Bacteria	Cyanobacteria	Oxyphotobacteria	Chloroplast	Chloroplast_fa	Chloroplast_ge	0
Otu00055	LC-19m-E1	0	19	397000	Bacteria	Cyanobacteria	Oxyphotobacteria	Chloroplast	Chloroplast_fa	Chloroplast_ge	0
Otu00055	LC-17m-E1	0	17	434667	Bacteria	Cyanobacteria	Oxyphotobacteria	Chloroplast	Chloroplast_fa	Chloroplast_ge	0
Otu00057	LC-9m-E1	0	9	73000	Bacteria	Verrucomicrobia	Verrucomicrobiae	Verrucomicrobiales	Rubritaleaceae	Luteolibacter	0
Otu00058	LC-11m-E1	0	11	104333	Bacteria	Proteobacteria	Deltaproteobacteria	Desulfobacterales	Desulfobacteraceae	Desulfatirhabdium	0
Otu00058	LC-3m-E1	0	3	95666.7	Bacteria	Proteobacteria	Deltaproteobacteria	Desulfobacterales	Desulfobacteraceae	Desulfatirhabdium	0
Otu00058	LC-9m-E1	0	9	73000	Bacteria	Proteobacteria	Deltaproteobacteria	Desulfobacterales	Desulfobacteraceae	Desulfatirhabdium	0
Otu00058	LC-5m-E1	0	5	86666.7	Bacteria	Proteobacteria	Deltaproteobacteria	Desulfobacterales	Desulfobacteraceae	Desulfatirhabdium	0
Otu00061	LC-15point5m-E1	0	15.5	585000	Bacteria	Verrucomicrobia	Verrucomicrobiae	Verrucomicrobiales	Rubritaleaceae	Luteolibacter	0
Otu00061	LC-17m-E1	0	17	434667	Bacteria	Verrucomicrobia	Verrucomicrobiae	Verrucomicrobiales	Rubritaleaceae	Luteolibacter	0
Otu00061	LC-19m-E1	0	19	397000	Bacteria	Verrucomicrobia	Verrucomicrobiae	Verrucomicrobiales	Rubritaleaceae	Luteolibacter	0
Otu00061	Cadagno15m-E2	0	15	905000	Bacteria	Verrucomicrobia	Verrucomicrobiae	Verrucomicrobiales	Rubritaleaceae	Luteolibacter	0
Otu00061	LC-13m-E1	0	13	95333.3	Bacteria	Verrucomicrobia	Verrucomicrobiae	Verrucomicrobiales	Rubritaleaceae	Luteolibacter	0
Otu00062	LC-3m-E1	0	3	95666.7	Bacteria	Proteobacteria	Deltaproteobacteria	Desulfobacterales	Desulfobulbaceae	Desulfocapsa	0
Otu00062	Cadagno7m-E2	0	7	157333	Bacteria	Proteobacteria	Deltaproteobacteria	Desulfobacterales	Desulfobulbaceae	Desulfocapsa	0
Otu00062	LC-5m-E1	0	5	86666.7	Bacteria	Proteobacteria	Deltaproteobacteria	Desulfobacterales	Desulfobulbaceae	Desulfocapsa	0
Otu00062	LC-9m-E1	0	9	73000	Bacteria	Proteobacteria	Deltaproteobacteria	Desulfobacterales	Desulfobulbaceae	Desulfocapsa	0
Otu00066	Cadagno7m-E2	0	7	157333	Bacteria	Planctomycetes	Planctomycetacia	Isosphaerales	Isosphaeraceae	uncultured	0
Otu00066	LC-3m-E1	0	3	95666.7	Bacteria	Planctomycetes	Planctomycetacia	Isosphaerales	Isosphaeraceae	uncultured	0
Otu00066	LC-9m-E1	0	9	73000	Bacteria	Planctomycetes	Planctomycetacia	Isosphaerales	Isosphaeraceae	uncultured	0
Otu00066	LC-5m-E1	0	5	86666.7	Bacteria	Planctomycetes	Planctomycetacia	Isosphaerales	Isosphaeraceae	uncultured	0
Otu00067	LC-3m-E1	0	3	95666.7	Bacteria	Bacteroidetes	Bacteroidia	Sphingobacteriales	KD1-131	KD1-131_ge	0
Otu00067	Cadagno7m-E2	0	7	157333	Bacteria	Bacteroidetes	Bacteroidia	Sphingobacteriales	KD1-131	KD1-131_ge	0
Otu00067	LC-9m-E1	0	9	73000	Bacteria	Bacteroidetes	Bacteroidia	Sphingobacteriales	KD1-131	KD1-131_ge	0
Otu00067	LC-5m-E1	0	5	86666.7	Bacteria	Bacteroidetes	Bacteroidia	Sphingobacteriales	KD1-131	KD1-131_ge	0
Otu00068	LC-17m-E1	0	17	434667	Bacteria	Bacteroidetes	Bacteroidia	Flavobacteriales	bacII	bacII-A	0
Otu00068	LC-15point5m-E1	0	15.5	585000	Bacteria	Bacteroidetes	Bacteroidia	Flavobacteriales	bacII	bacII-A	0
Otu00068	LC-13m-E1	0	13	95333.3	Bacteria	Bacteroidetes	Bacteroidia	Flavobacteriales	bacII	bacII-A	0
Otu00069	LC-3m-E1	0	3	95666.7	Bacteria	Acidobacteria	Holophagae	Holophagales	Holophagaceae	Holophagaceae_unclassified	0
Otu00069	LC-5m-E1	0	5	86666.7	Bacteria	Acidobacteria	Holophagae	Holophagales	Holophagaceae	Holophagaceae_unclassified	0
Otu00069	LC-11m-E1	0	11	104333	Bacteria	Acidobacteria	Holophagae	Holophagales	Holophagaceae	Holophagaceae_unclassified	0
Otu00069	Cadagno7m-E2	0	7	157333	Bacteria	Acidobacteria	Holophagae	Holophagales	Holophagaceae	Holophagaceae_unclassified	0
Otu00069	LC-9m-E1	0	9	73000	Bacteria	Acidobacteria	Holophagae	Holophagales	Holophagaceae	Holophagaceae_unclassified	0
Otu00069	LC-13m-E1	0	13	95333.3	Bacteria	Acidobacteria	Holophagae	Holophagales	Holophagaceae	Holophagaceae_unclassified	0
Otu00070	LC-3m-E1	0	3	95666.7	Bacteria	Bacteroidetes	Bacteroidia	Sphingobacteriales	env.OPS_17	env.OPS_17_ge	0
Otu00070	LC-5m-E1	0	5	86666.7	Bacteria	Bacteroidetes	Bacteroidia	Sphingobacteriales	env.OPS_17	env.OPS_17_ge	0
Otu00070	LC-9m-E1	0	9	73000	Bacteria	Bacteroidetes	Bacteroidia	Sphingobacteriales	env.OPS_17	env.OPS_17_ge	0
Otu00071	Cadagno15m-E2	0	15	905000	Bacteria	Bacteroidetes	Bacteroidia	Flavobacteriales	bacII	bacII-A	0
Otu00071	LC-15point5m-E1	0	15.5	585000	Bacteria	Bacteroidetes	Bacteroidia	Flavobacteriales	bacII	bacII-A	0
Otu00071	LC-19m-E1	0	19	397000	Bacteria	Bacteroidetes	Bacteroidia	Flavobacteriales	bacII	bacII-A	0
Otu00072	LC-9m-E1	0	9	73000	Bacteria	Patescibacteria	Gracilibacteria	JGI_0000069-P22	JGI_0000069-P22_fa	JGI_0000069-P22_ge	0
Otu00072	LC-11m-E1	0	11	104333	Bacteria	Patescibacteria	Gracilibacteria	JGI_0000069-P22	JGI_0000069-P22_fa	JGI_0000069-P22_ge	0
Otu00072	LC-5m-E1	0	5	86666.7	Bacteria	Patescibacteria	Gracilibacteria	JGI_0000069-P22	JGI_0000069-P22_fa	JGI_0000069-P22_ge	0
Otu00072	Cadagno7m-E2	0	7	157333	Bacteria	Patescibacteria	Gracilibacteria	JGI_0000069-P22	JGI_0000069-P22_fa	JGI_0000069-P22_ge	0
Otu00072	LC-3m-E1	0	3	95666.7	Bacteria	Patescibacteria	Gracilibacteria	JGI_0000069-P22	JGI_0000069-P22_fa	JGI_0000069-P22_ge	0
Otu00074	LC-3m-E1	0	3	95666.7	Bacteria	Verrucomicrobia	Verrucomicrobiae	Chthoniobacterales	verI-B	Xip-B1	0
Otu00074	LC-9m-E1	0	9	73000	Bacteria	Verrucomicrobia	Verrucomicrobiae	Chthoniobacterales	verI-B	Xip-B1	0
Otu00074	Cadagno7m-E2	0	7	157333	Bacteria	Verrucomicrobia	Verrucomicrobiae	Chthoniobacterales	verI-B	Xip-B1	0
Otu00074	LC-5m-E1	0	5	86666.7	Bacteria	Verrucomicrobia	Verrucomicrobiae	Chthoniobacterales	verI-B	Xip-B1	0
Otu00075	LC-3m-E1	0	3	95666.7	Bacteria	Firmicutes	Clostridia	Clostridiales	Family_XIII	Anaerovorax	0
Otu00075	LC-9m-E1	0	9	73000	Bacteria	Firmicutes	Clostridia	Clostridiales	Family_XIII	Anaerovorax	0
Otu00075	LC-11m-E1	0	11	104333	Bacteria	Firmicutes	Clostridia	Clostridiales	Family_XIII	Anaerovorax	0
Otu00075	LC-5m-E1	0	5	86666.7	Bacteria	Firmicutes	Clostridia	Clostridiales	Family_XIII	Anaerovorax	0
[truncated: 901 more rows]
